# Supplementary material for: Association between patient-reported outcomes and exercise test outcomes in patients with COPD before and after pulmonary rehabilitation
Source: Health Qual Life Outcomes. 2020 Sep 5;18:300. doi: 10.1186/s12955-020-01505-x (PMC7487841; doi:10.1186/s12955-020-01505-x)
Supplement: Supplementary file 1 — Additional file 1: Table S1. Changes in PROs and exercise test outcomes after PR. [file 12955_2020_1505_MOESM1_ESM.xml]

<?xml version="1.0" encoding="UTF-8" standalone="yes"?>
<?mso-application progid="Word.Document"?>
<pkg:package xmlns:pkg="http://schemas.microsoft.com/office/2006/xmlPackage"><pkg:part pkg:name="/_rels/.rels" pkg:contentType="application/vnd.openxmlformats-package.relationships+xml" pkg:padding="512"><pkg:xmlData><Relationships xmlns="http://schemas.openxmlformats.org/package/2006/relationships"><Relationship Id="rId3" Type="http://schemas.openxmlformats.org/officeDocument/2006/relationships/extended-properties" Target="docProps/app.xml"/><Relationship Id="rId2" Type="http://schemas.openxmlformats.org/package/2006/relationships/metadata/core-properties" Target="docProps/core.xml"/><Relationship Id="rId1" Type="http://schemas.openxmlformats.org/officeDocument/2006/relationships/officeDocument" Target="word/document.xml"/></Relationships></pkg:xmlData></pkg:part><pkg:part pkg:name="/word/_rels/document.xml.rels" pkg:contentType="application/vnd.openxmlformats-package.relationships+xml" pkg:padding="256"><pkg:xmlData><Relationships xmlns="http://schemas.openxmlformats.org/package/2006/relationships"><Relationship Id="rId3" Type="http://schemas.openxmlformats.org/officeDocument/2006/relationships/webSettings" Target="webSettings.xml"/><Relationship Id="rId2" Type="http://schemas.openxmlformats.org/officeDocument/2006/relationships/settings" Target="settings.xml"/><Relationship Id="rId1" Type="http://schemas.openxmlformats.org/officeDocument/2006/relationships/styles" Target="styles.xml"/><Relationship Id="rId6" Type="http://schemas.openxmlformats.org/officeDocument/2006/relationships/theme" Target="theme/theme1.xml"/><Relationship Id="rId5" Type="http://schemas.microsoft.com/office/2011/relationships/people" Target="people.xml"/><Relationship Id="rId4" Type="http://schemas.openxmlformats.org/officeDocument/2006/relationships/fontTable" Target="fontTable.xml"/></Relationships></pkg:xmlData></pkg:part><pkg:part pkg:name="/word/document.xml" pkg:contentType="application/vnd.openxmlformats-officedocument.wordprocessingml.document.main+xml"><pkg:xmlData><w:document mc:Ignorable="w14 w15 wp14" xmlns:wpc="http://schemas.microsoft.com/office/word/2010/wordprocessingCanvas" xmlns:mc="http://schemas.openxmlformats.org/markup-compatibility/2006" xmlns:o="urn:schemas-microsoft-com:office:office" xmlns:r="http://schemas.openxmlformats.org/officeDocument/2006/relationships" xmlns:m="http://schemas.openxmlformats.org/officeDocument/2006/math" xmlns:v="urn:schemas-microsoft-com:vml" xmlns:wp14="http://schemas.microsoft.com/office/word/2010/wordprocessingDrawing" xmlns:wp="http://schemas.openxmlformats.org/drawingml/2006/wordprocessingDrawing" xmlns:w10="urn:schemas-microsoft-com:office:word" xmlns:w="http://schemas.openxmlformats.org/wordprocessingml/2006/main" xmlns:w14="http://schemas.microsoft.com/office/word/2010/wordml" xmlns:w15="http://schemas.microsoft.com/office/word/2012/wordml" xmlns:wpg="http://schemas.microsoft.com/office/word/2010/wordprocessingGroup" xmlns:wpi="http://schemas.microsoft.com/office/word/2010/wordprocessingInk" xmlns:wne="http://schemas.microsoft.com/office/word/2006/wordml" xmlns:wps="http://schemas.microsoft.com/office/word/2010/wordprocessingShape"><w:body><w:p w:rsidR="007A05C3" w:rsidRPr="00793416" w:rsidRDefault="007C5F73" w:rsidP="007A05C3"><w:pPr><w:suppressLineNumbers/><w:autoSpaceDE w:val="0"/><w:autoSpaceDN w:val="0"/><w:adjustRightInd w:val="0"/><w:spacing w:after="0" w:line="240" w:lineRule="auto"/><w:rPr><w:rFonts w:ascii="Times New Roman" w:hAnsi="Times New Roman" w:cs="Times New Roman"/><w:lang w:val="en-US"/></w:rPr></w:pPr><w:r w:rsidRPr="00793416"><w:rPr><w:rFonts w:ascii="Times New Roman" w:hAnsi="Times New Roman" w:cs="Times New Roman"/><w:b/><w:lang w:val="en-US"/></w:rPr><w:t>Additional file 1</w:t></w:r></w:p><w:p w:rsidR="007A05C3" w:rsidRPr="00793416" w:rsidRDefault="007A05C3" w:rsidP="007A05C3"><w:pPr><w:suppressLineNumbers/><w:autoSpaceDE w:val="0"/><w:autoSpaceDN w:val="0"/><w:adjustRightInd w:val="0"/><w:spacing w:after="0" w:line="240" w:lineRule="auto"/><w:rPr><w:rFonts w:ascii="Times New Roman" w:hAnsi="Times New Roman" w:cs="Times New Roman"/><w:lang w:val="en-US"/></w:rPr></w:pPr></w:p><w:p w:rsidR="007A05C3" w:rsidRPr="00793416" w:rsidRDefault="007A05C3" w:rsidP="007A05C3"><w:pPr><w:suppressLineNumbers/><w:rPr><w:rFonts w:ascii="Times New Roman" w:hAnsi="Times New Roman" w:cs="Times New Roman"/><w:lang w:val="en-US"/></w:rPr></w:pPr></w:p><w:p w:rsidR="007A05C3" w:rsidRPr="00793416" w:rsidRDefault="00793416" w:rsidP="007A05C3"><w:pPr><w:suppressLineNumbers/><w:rPr><w:rFonts w:ascii="Times New Roman" w:hAnsi="Times New Roman" w:cs="Times New Roman"/><w:lang w:val="en-US"/></w:rPr></w:pPr><w:r w:rsidRPr="00793416"><w:rPr><w:rFonts w:ascii="Times New Roman" w:hAnsi="Times New Roman" w:cs="Times New Roman"/><w:lang w:val="en-US"/></w:rPr><w:t>T</w:t></w:r><w:r w:rsidR="007A05C3" w:rsidRPr="00793416"><w:rPr><w:rFonts w:ascii="Times New Roman" w:hAnsi="Times New Roman" w:cs="Times New Roman"/><w:lang w:val="en-US"/></w:rPr><w:t>ab</w:t></w:r><w:bookmarkStart w:id="0" w:name="_GoBack"/><w:bookmarkEnd w:id="0"/><w:r w:rsidR="007A05C3" w:rsidRPr="00793416"><w:rPr><w:rFonts w:ascii="Times New Roman" w:hAnsi="Times New Roman" w:cs="Times New Roman"/><w:lang w:val="en-US"/></w:rPr><w:t>le S</w:t></w:r><w:r w:rsidRPr="00793416"><w:rPr><w:rFonts w:ascii="Times New Roman" w:hAnsi="Times New Roman" w:cs="Times New Roman"/><w:lang w:val="en-US"/></w:rPr><w:t>1</w:t></w:r><w:r w:rsidR="007A05C3" w:rsidRPr="00793416"><w:rPr><w:rFonts w:ascii="Times New Roman" w:hAnsi="Times New Roman" w:cs="Times New Roman"/><w:lang w:val="en-US"/></w:rPr><w:t>. Changes in PROs and exercise test outcomes after PR.</w:t></w:r></w:p><w:tbl><w:tblPr><w:tblStyle w:val="Onopgemaaktetabel2"/><w:tblpPr w:leftFromText="141" w:rightFromText="141" w:vertAnchor="page" w:horzAnchor="margin" w:tblpY="2896"/><w:tblW w:w="0" w:type="auto"/><w:tblLook w:val="04A0" w:firstRow="1" w:lastRow="0" w:firstColumn="1" w:lastColumn="0" w:noHBand="0" w:noVBand="1"/></w:tblPr><w:tblGrid><w:gridCol w:w="3281"/><w:gridCol w:w="1681"/><w:gridCol w:w="1701"/><w:gridCol w:w="1701"/><w:gridCol w:w="708"/></w:tblGrid><w:tr w:rsidR="00793416" w:rsidRPr="00793416" w:rsidTr="00793416"><w:trPr><w:cnfStyle w:val="100000000000" w:firstRow="1" w:lastRow="0" w:firstColumn="0" w:lastColumn="0" w:oddVBand="0" w:evenVBand="0" w:oddHBand="0" w:evenHBand="0" w:firstRowFirstColumn="0" w:firstRowLastColumn="0" w:lastRowFirstColumn="0" w:lastRowLastColumn="0"/></w:trPr><w:tc><w:tcPr><w:cnfStyle w:val="001000000000" w:firstRow="0" w:lastRow="0" w:firstColumn="1" w:lastColumn="0" w:oddVBand="0" w:evenVBand="0" w:oddHBand="0" w:evenHBand="0" w:firstRowFirstColumn="0" w:firstRowLastColumn="0" w:lastRowFirstColumn="0" w:lastRowLastColumn="0"/><w:tcW w:w="3281" w:type="dxa"/></w:tcPr><w:p w:rsidR="00793416" w:rsidRPr="00793416" w:rsidRDefault="00793416" w:rsidP="00793416"><w:pPr><w:rPr><w:rFonts w:ascii="Times New Roman" w:hAnsi="Times New Roman" w:cs="Times New Roman"/><w:b w:val="0"/><w:lang w:val="en-US"/></w:rPr></w:pPr></w:p></w:tc><w:tc><w:tcPr><w:tcW w:w="1681" w:type="dxa"/></w:tcPr><w:p w:rsidR="00793416" w:rsidRPr="00793416" w:rsidRDefault="00793416" w:rsidP="00793416"><w:pPr><w:cnfStyle w:val="100000000000" w:firstRow="1" w:lastRow="0" w:firstColumn="0" w:lastColumn="0" w:oddVBand="0" w:evenVBand="0" w:oddHBand="0" w:evenHBand="0" w:firstRowFirstColumn="0" w:firstRowLastColumn="0" w:lastRowFirstColumn="0" w:lastRowLastColumn="0"/><w:rPr><w:rFonts w:ascii="Times New Roman" w:hAnsi="Times New Roman" w:cs="Times New Roman"/><w:lang w:val="en-US"/></w:rPr></w:pPr><w:r w:rsidRPr="00793416"><w:rPr><w:rFonts w:ascii="Times New Roman" w:hAnsi="Times New Roman" w:cs="Times New Roman"/><w:lang w:val="en-US"/></w:rPr><w:t>PRE</w:t></w:r></w:p></w:tc><w:tc><w:tcPr><w:tcW w:w="1701" w:type="dxa"/></w:tcPr><w:p w:rsidR="00793416" w:rsidRPr="00793416" w:rsidRDefault="00793416" w:rsidP="00793416"><w:pPr><w:cnfStyle w:val="100000000000" w:firstRow="1" w:lastRow="0" w:firstColumn="0" w:lastColumn="0" w:oddVBand="0" w:evenVBand="0" w:oddHBand="0" w:evenHBand="0" w:firstRowFirstColumn="0" w:firstRowLastColumn="0" w:lastRowFirstColumn="0" w:lastRowLastColumn="0"/><w:rPr><w:rFonts w:ascii="Times New Roman" w:hAnsi="Times New Roman" w:cs="Times New Roman"/><w:lang w:val="en-US"/></w:rPr></w:pPr><w:r w:rsidRPr="00793416"><w:rPr><w:rFonts w:ascii="Times New Roman" w:hAnsi="Times New Roman" w:cs="Times New Roman"/><w:lang w:val="en-US"/></w:rPr><w:t>POST</w:t></w:r></w:p></w:tc><w:tc><w:tcPr><w:tcW w:w="1701" w:type="dxa"/></w:tcPr><w:p w:rsidR="00793416" w:rsidRPr="00793416" w:rsidRDefault="00793416" w:rsidP="00793416"><w:pPr><w:cnfStyle w:val="100000000000" w:firstRow="1" w:lastRow="0" w:firstColumn="0" w:lastColumn="0" w:oddVBand="0" w:evenVBand="0" w:oddHBand="0" w:evenHBand="0" w:firstRowFirstColumn="0" w:firstRowLastColumn="0" w:lastRowFirstColumn="0" w:lastRowLastColumn="0"/><w:rPr><w:rFonts w:ascii="Times New Roman" w:hAnsi="Times New Roman" w:cs="Times New Roman"/><w:lang w:val="en-US"/></w:rPr></w:pPr><w:r w:rsidRPr="00793416"><w:rPr><w:rFonts w:ascii="Times New Roman" w:hAnsi="Times New Roman" w:cs="Times New Roman"/><w:lang w:val="en-US"/></w:rPr><w:t>Mean change</w:t></w:r></w:p></w:tc><w:tc><w:tcPr><w:tcW w:w="708" w:type="dxa"/></w:tcPr><w:p w:rsidR="00793416" w:rsidRPr="00793416" w:rsidRDefault="00793416" w:rsidP="00793416"><w:pPr><w:cnfStyle w:val="100000000000" w:firstRow="1" w:lastRow="0" w:firstColumn="0" w:lastColumn="0" w:oddVBand="0" w:evenVBand="0" w:oddHBand="0" w:evenHBand="0" w:firstRowFirstColumn="0" w:firstRowLastColumn="0" w:lastRowFirstColumn="0" w:lastRowLastColumn="0"/><w:rPr><w:rFonts w:ascii="Times New Roman" w:hAnsi="Times New Roman" w:cs="Times New Roman"/><w:lang w:val="en-US"/></w:rPr></w:pPr><w:r w:rsidRPr="00793416"><w:rPr><w:rFonts w:ascii="Times New Roman" w:hAnsi="Times New Roman" w:cs="Times New Roman"/><w:lang w:val="en-US"/></w:rPr><w:t>n</w:t></w:r></w:p></w:tc></w:tr><w:tr w:rsidR="00793416" w:rsidRPr="00793416" w:rsidTr="00793416"><w:trPr><w:cnfStyle w:val="000000100000" w:firstRow="0" w:lastRow="0" w:firstColumn="0" w:lastColumn="0" w:oddVBand="0" w:evenVBand="0" w:oddHBand="1" w:evenHBand="0" w:firstRowFirstColumn="0" w:firstRowLastColumn="0" w:lastRowFirstColumn="0" w:lastRowLastColumn="0"/></w:trPr><w:tc><w:tcPr><w:cnfStyle w:val="001000000000" w:firstRow="0" w:lastRow="0" w:firstColumn="1" w:lastColumn="0" w:oddVBand="0" w:evenVBand="0" w:oddHBand="0" w:evenHBand="0" w:firstRowFirstColumn="0" w:firstRowLastColumn="0" w:lastRowFirstColumn="0" w:lastRowLastColumn="0"/><w:tcW w:w="9072" w:type="dxa"/><w:gridSpan w:val="5"/></w:tcPr><w:p w:rsidR="00793416" w:rsidRPr="00793416" w:rsidRDefault="00793416" w:rsidP="00793416"><w:pPr><w:rPr><w:rFonts w:ascii="Times New Roman" w:hAnsi="Times New Roman" w:cs="Times New Roman"/><w:lang w:val="en-US"/></w:rPr></w:pPr><w:r w:rsidRPr="00793416"><w:rPr><w:rFonts w:ascii="Times New Roman" w:hAnsi="Times New Roman" w:cs="Times New Roman"/><w:lang w:val="en-US"/></w:rPr><w:t>Patient-reported outcomes</w:t></w:r></w:p></w:tc></w:tr><w:tr w:rsidR="00793416" w:rsidRPr="00793416" w:rsidTr="00793416"><w:tc><w:tcPr><w:cnfStyle w:val="001000000000" w:firstRow="0" w:lastRow="0" w:firstColumn="1" w:lastColumn="0" w:oddVBand="0" w:evenVBand="0" w:oddHBand="0" w:evenHBand="0" w:firstRowFirstColumn="0" w:firstRowLastColumn="0" w:lastRowFirstColumn="0" w:lastRowLastColumn="0"/><w:tcW w:w="3281" w:type="dxa"/></w:tcPr><w:p w:rsidR="00793416" w:rsidRPr="00793416" w:rsidRDefault="00793416" w:rsidP="00793416"><w:pPr><w:rPr><w:rFonts w:ascii="Times New Roman" w:hAnsi="Times New Roman" w:cs="Times New Roman"/><w:b w:val="0"/><w:lang w:val="en-US"/></w:rPr></w:pPr><w:proofErr w:type="spellStart"/><w:r w:rsidRPr="00793416"><w:rPr><w:rFonts w:ascii="Times New Roman" w:hAnsi="Times New Roman" w:cs="Times New Roman"/><w:b w:val="0"/><w:lang w:val="en-US"/></w:rPr><w:t>mMRC</w:t></w:r><w:proofErr w:type="spellEnd"/><w:r w:rsidRPr="00793416"><w:rPr><w:rFonts w:ascii="Times New Roman" w:hAnsi="Times New Roman" w:cs="Times New Roman"/><w:b w:val="0"/><w:lang w:val="en-US"/></w:rPr><w:t xml:space="preserve"> </w:t></w:r><w:del w:id="1" w:author="Roy Meys" w:date="2020-03-30T18:42:00Z"><w:r w:rsidRPr="00793416" w:rsidDel="00793416"><w:rPr><w:rFonts w:ascii="Times New Roman" w:hAnsi="Times New Roman" w:cs="Times New Roman"/><w:b w:val="0"/><w:lang w:val="en-US"/></w:rPr><w:delText>grade</w:delText></w:r></w:del><w:ins w:id="2" w:author="Roy Meys" w:date="2020-03-30T18:42:00Z"><w:r><w:rPr><w:rFonts w:ascii="Times New Roman" w:hAnsi="Times New Roman" w:cs="Times New Roman"/><w:b w:val="0"/><w:lang w:val="en-US"/></w:rPr><w:t>score</w:t></w:r></w:ins><w:r w:rsidRPr="00793416"><w:rPr><w:rFonts w:ascii="Times New Roman" w:hAnsi="Times New Roman" w:cs="Times New Roman"/><w:b w:val="0"/><w:lang w:val="en-US"/></w:rPr><w:t xml:space="preserve">, points </w:t></w:r></w:p></w:tc><w:tc><w:tcPr><w:tcW w:w="1681" w:type="dxa"/></w:tcPr><w:p w:rsidR="00793416" w:rsidRPr="00793416" w:rsidRDefault="00793416" w:rsidP="00793416"><w:pPr><w:cnfStyle w:val="000000000000" w:firstRow="0" w:lastRow="0" w:firstColumn="0" w:lastColumn="0" w:oddVBand="0" w:evenVBand="0" w:oddHBand="0" w:evenHBand="0" w:firstRowFirstColumn="0" w:firstRowLastColumn="0" w:lastRowFirstColumn="0" w:lastRowLastColumn="0"/><w:rPr><w:rFonts w:ascii="Times New Roman" w:hAnsi="Times New Roman" w:cs="Times New Roman"/><w:lang w:val="en-US"/></w:rPr></w:pPr><w:r w:rsidRPr="00793416"><w:rPr><w:rFonts w:ascii="Times New Roman" w:hAnsi="Times New Roman" w:cs="Times New Roman"/><w:lang w:val="en-US"/></w:rPr><w:t>2.4 ± 1.0</w:t></w:r></w:p></w:tc><w:tc><w:tcPr><w:tcW w:w="1701" w:type="dxa"/></w:tcPr><w:p w:rsidR="00793416" w:rsidRPr="00793416" w:rsidRDefault="00793416" w:rsidP="00793416"><w:pPr><w:cnfStyle w:val="000000000000" w:firstRow="0" w:lastRow="0" w:firstColumn="0" w:lastColumn="0" w:oddVBand="0" w:evenVBand="0" w:oddHBand="0" w:evenHBand="0" w:firstRowFirstColumn="0" w:firstRowLastColumn="0" w:lastRowFirstColumn="0" w:lastRowLastColumn="0"/><w:rPr><w:rFonts w:ascii="Times New Roman" w:hAnsi="Times New Roman" w:cs="Times New Roman"/><w:lang w:val="en-US"/></w:rPr></w:pPr><w:r w:rsidRPr="00793416"><w:rPr><w:rFonts w:ascii="Times New Roman" w:hAnsi="Times New Roman" w:cs="Times New Roman"/><w:lang w:val="en-US"/></w:rPr><w:t>2.0 ± 1.0</w:t></w:r><w:r w:rsidRPr="00793416"><w:rPr><w:rFonts w:ascii="Times New Roman" w:eastAsia="Times New Roman" w:hAnsi="Times New Roman" w:cs="Times New Roman"/><w:color w:val="000000"/><w:vertAlign w:val="superscript"/><w:lang w:eastAsia="nl-NL"/></w:rPr><w:t>†</w:t></w:r></w:p></w:tc><w:tc><w:tcPr><w:tcW w:w="1701" w:type="dxa"/></w:tcPr><w:p w:rsidR="00793416" w:rsidRPr="00793416" w:rsidRDefault="00793416" w:rsidP="00793416"><w:pPr><w:cnfStyle w:val="000000000000" w:firstRow="0" w:lastRow="0" w:firstColumn="0" w:lastColumn="0" w:oddVBand="0" w:evenVBand="0" w:oddHBand="0" w:evenHBand="0" w:firstRowFirstColumn="0" w:firstRowLastColumn="0" w:lastRowFirstColumn="0" w:lastRowLastColumn="0"/><w:rPr><w:rFonts w:ascii="Times New Roman" w:hAnsi="Times New Roman" w:cs="Times New Roman"/><w:lang w:val="en-US"/></w:rPr></w:pPr><w:r w:rsidRPr="00793416"><w:rPr><w:rFonts w:ascii="Times New Roman" w:hAnsi="Times New Roman" w:cs="Times New Roman"/><w:lang w:val="en-US"/></w:rPr><w:t>-0.3</w:t></w:r><w:r w:rsidRPr="00793416"><w:rPr><w:rFonts w:ascii="Times New Roman" w:hAnsi="Times New Roman" w:cs="Times New Roman"/><w:vertAlign w:val="superscript"/><w:lang w:val="en-US"/></w:rPr><w:t xml:space="preserve">* </w:t></w:r><w:r w:rsidRPr="00793416"><w:rPr><w:rFonts w:ascii="Times New Roman" w:hAnsi="Times New Roman" w:cs="Times New Roman"/><w:lang w:val="en-US"/></w:rPr><w:t>± 1.1</w:t></w:r></w:p></w:tc><w:tc><w:tcPr><w:tcW w:w="708" w:type="dxa"/></w:tcPr><w:p w:rsidR="00793416" w:rsidRPr="00793416" w:rsidRDefault="00793416" w:rsidP="00793416"><w:pPr><w:cnfStyle w:val="000000000000" w:firstRow="0" w:lastRow="0" w:firstColumn="0" w:lastColumn="0" w:oddVBand="0" w:evenVBand="0" w:oddHBand="0" w:evenHBand="0" w:firstRowFirstColumn="0" w:firstRowLastColumn="0" w:lastRowFirstColumn="0" w:lastRowLastColumn="0"/><w:rPr><w:rFonts w:ascii="Times New Roman" w:hAnsi="Times New Roman" w:cs="Times New Roman"/><w:lang w:val="en-US"/></w:rPr></w:pPr><w:r w:rsidRPr="00793416"><w:rPr><w:rFonts w:ascii="Times New Roman" w:hAnsi="Times New Roman" w:cs="Times New Roman"/><w:lang w:val="en-US"/></w:rPr><w:t>283</w:t></w:r></w:p></w:tc></w:tr><w:tr w:rsidR="00793416" w:rsidRPr="00793416" w:rsidTr="00793416"><w:trPr><w:cnfStyle w:val="000000100000" w:firstRow="0" w:lastRow="0" w:firstColumn="0" w:lastColumn="0" w:oddVBand="0" w:evenVBand="0" w:oddHBand="1" w:evenHBand="0" w:firstRowFirstColumn="0" w:firstRowLastColumn="0" w:lastRowFirstColumn="0" w:lastRowLastColumn="0"/></w:trPr><w:tc><w:tcPr><w:cnfStyle w:val="001000000000" w:firstRow="0" w:lastRow="0" w:firstColumn="1" w:lastColumn="0" w:oddVBand="0" w:evenVBand="0" w:oddHBand="0" w:evenHBand="0" w:firstRowFirstColumn="0" w:firstRowLastColumn="0" w:lastRowFirstColumn="0" w:lastRowLastColumn="0"/><w:tcW w:w="3281" w:type="dxa"/></w:tcPr><w:p w:rsidR="00793416" w:rsidRPr="00793416" w:rsidRDefault="00793416" w:rsidP="00793416"><w:pPr><w:rPr><w:rFonts w:ascii="Times New Roman" w:hAnsi="Times New Roman" w:cs="Times New Roman"/><w:b w:val="0"/><w:lang w:val="en-US"/></w:rPr></w:pPr><w:r w:rsidRPr="00793416"><w:rPr><w:rFonts w:ascii="Times New Roman" w:hAnsi="Times New Roman" w:cs="Times New Roman"/><w:b w:val="0"/><w:lang w:val="en-US"/></w:rPr><w:t xml:space="preserve">SGRQ-C total score, points </w:t></w:r></w:p></w:tc><w:tc><w:tcPr><w:tcW w:w="1681" w:type="dxa"/></w:tcPr><w:p w:rsidR="00793416" w:rsidRPr="00793416" w:rsidRDefault="00793416" w:rsidP="00793416"><w:pPr><w:cnfStyle w:val="000000100000" w:firstRow="0" w:lastRow="0" w:firstColumn="0" w:lastColumn="0" w:oddVBand="0" w:evenVBand="0" w:oddHBand="1" w:evenHBand="0" w:firstRowFirstColumn="0" w:firstRowLastColumn="0" w:lastRowFirstColumn="0" w:lastRowLastColumn="0"/><w:rPr><w:rFonts w:ascii="Times New Roman" w:hAnsi="Times New Roman" w:cs="Times New Roman"/><w:lang w:val="en-US"/></w:rPr></w:pPr><w:r w:rsidRPr="00793416"><w:rPr><w:rFonts w:ascii="Times New Roman" w:hAnsi="Times New Roman" w:cs="Times New Roman"/><w:lang w:val="en-US"/></w:rPr><w:t>60.1 ± 17.1</w:t></w:r></w:p></w:tc><w:tc><w:tcPr><w:tcW w:w="1701" w:type="dxa"/></w:tcPr><w:p w:rsidR="00793416" w:rsidRPr="00793416" w:rsidRDefault="00793416" w:rsidP="00793416"><w:pPr><w:cnfStyle w:val="000000100000" w:firstRow="0" w:lastRow="0" w:firstColumn="0" w:lastColumn="0" w:oddVBand="0" w:evenVBand="0" w:oddHBand="1" w:evenHBand="0" w:firstRowFirstColumn="0" w:firstRowLastColumn="0" w:lastRowFirstColumn="0" w:lastRowLastColumn="0"/><w:rPr><w:rFonts w:ascii="Times New Roman" w:hAnsi="Times New Roman" w:cs="Times New Roman"/><w:lang w:val="en-US"/></w:rPr></w:pPr><w:r w:rsidRPr="00793416"><w:rPr><w:rFonts w:ascii="Times New Roman" w:hAnsi="Times New Roman" w:cs="Times New Roman"/><w:lang w:val="en-US"/></w:rPr><w:t>50.9 ± 17.4</w:t></w:r></w:p></w:tc><w:tc><w:tcPr><w:tcW w:w="1701" w:type="dxa"/></w:tcPr><w:p w:rsidR="00793416" w:rsidRPr="00793416" w:rsidRDefault="00793416" w:rsidP="00793416"><w:pPr><w:cnfStyle w:val="000000100000" w:firstRow="0" w:lastRow="0" w:firstColumn="0" w:lastColumn="0" w:oddVBand="0" w:evenVBand="0" w:oddHBand="1" w:evenHBand="0" w:firstRowFirstColumn="0" w:firstRowLastColumn="0" w:lastRowFirstColumn="0" w:lastRowLastColumn="0"/><w:rPr><w:rFonts w:ascii="Times New Roman" w:hAnsi="Times New Roman" w:cs="Times New Roman"/><w:lang w:val="en-US"/></w:rPr></w:pPr><w:r w:rsidRPr="00793416"><w:rPr><w:rFonts w:ascii="Times New Roman" w:hAnsi="Times New Roman" w:cs="Times New Roman"/><w:lang w:val="en-US"/></w:rPr><w:t>-9.1</w:t></w:r><w:r w:rsidRPr="00793416"><w:rPr><w:rFonts w:ascii="Times New Roman" w:hAnsi="Times New Roman" w:cs="Times New Roman"/><w:vertAlign w:val="superscript"/><w:lang w:val="en-US"/></w:rPr><w:t>*</w:t></w:r><w:r w:rsidRPr="00793416"><w:rPr><w:rFonts w:ascii="Times New Roman" w:hAnsi="Times New Roman" w:cs="Times New Roman"/><w:lang w:val="en-US"/></w:rPr><w:t xml:space="preserve"> ± 14.0</w:t></w:r></w:p></w:tc><w:tc><w:tcPr><w:tcW w:w="708" w:type="dxa"/></w:tcPr><w:p w:rsidR="00793416" w:rsidRPr="00793416" w:rsidRDefault="00793416" w:rsidP="00793416"><w:pPr><w:cnfStyle w:val="000000100000" w:firstRow="0" w:lastRow="0" w:firstColumn="0" w:lastColumn="0" w:oddVBand="0" w:evenVBand="0" w:oddHBand="1" w:evenHBand="0" w:firstRowFirstColumn="0" w:firstRowLastColumn="0" w:lastRowFirstColumn="0" w:lastRowLastColumn="0"/><w:rPr><w:rFonts w:ascii="Times New Roman" w:hAnsi="Times New Roman" w:cs="Times New Roman"/><w:lang w:val="en-US"/></w:rPr></w:pPr><w:r w:rsidRPr="00793416"><w:rPr><w:rFonts w:ascii="Times New Roman" w:hAnsi="Times New Roman" w:cs="Times New Roman"/><w:lang w:val="en-US"/></w:rPr><w:t>385</w:t></w:r></w:p></w:tc></w:tr><w:tr w:rsidR="00793416" w:rsidRPr="00793416" w:rsidTr="00793416"><w:tc><w:tcPr><w:cnfStyle w:val="001000000000" w:firstRow="0" w:lastRow="0" w:firstColumn="1" w:lastColumn="0" w:oddVBand="0" w:evenVBand="0" w:oddHBand="0" w:evenHBand="0" w:firstRowFirstColumn="0" w:firstRowLastColumn="0" w:lastRowFirstColumn="0" w:lastRowLastColumn="0"/><w:tcW w:w="3281" w:type="dxa"/></w:tcPr><w:p w:rsidR="00793416" w:rsidRPr="00793416" w:rsidRDefault="00793416" w:rsidP="00793416"><w:pPr><w:rPr><w:rFonts w:ascii="Times New Roman" w:hAnsi="Times New Roman" w:cs="Times New Roman"/><w:b w:val="0"/><w:lang w:val="en-US"/></w:rPr></w:pPr><w:r w:rsidRPr="00793416"><w:rPr><w:rFonts w:ascii="Times New Roman" w:hAnsi="Times New Roman" w:cs="Times New Roman"/><w:b w:val="0"/><w:lang w:val="en-US"/></w:rPr><w:t xml:space="preserve">CAT total score, points </w:t></w:r></w:p></w:tc><w:tc><w:tcPr><w:tcW w:w="1681" w:type="dxa"/></w:tcPr><w:p w:rsidR="00793416" w:rsidRPr="00793416" w:rsidRDefault="00793416" w:rsidP="00793416"><w:pPr><w:cnfStyle w:val="000000000000" w:firstRow="0" w:lastRow="0" w:firstColumn="0" w:lastColumn="0" w:oddVBand="0" w:evenVBand="0" w:oddHBand="0" w:evenHBand="0" w:firstRowFirstColumn="0" w:firstRowLastColumn="0" w:lastRowFirstColumn="0" w:lastRowLastColumn="0"/><w:rPr><w:rFonts w:ascii="Times New Roman" w:hAnsi="Times New Roman" w:cs="Times New Roman"/><w:lang w:val="en-US"/></w:rPr></w:pPr><w:r w:rsidRPr="00793416"><w:rPr><w:rFonts w:ascii="Times New Roman" w:hAnsi="Times New Roman" w:cs="Times New Roman"/><w:lang w:val="en-US"/></w:rPr><w:t>21.5 ± 6.6</w:t></w:r></w:p></w:tc><w:tc><w:tcPr><w:tcW w:w="1701" w:type="dxa"/></w:tcPr><w:p w:rsidR="00793416" w:rsidRPr="00793416" w:rsidRDefault="00793416" w:rsidP="00793416"><w:pPr><w:cnfStyle w:val="000000000000" w:firstRow="0" w:lastRow="0" w:firstColumn="0" w:lastColumn="0" w:oddVBand="0" w:evenVBand="0" w:oddHBand="0" w:evenHBand="0" w:firstRowFirstColumn="0" w:firstRowLastColumn="0" w:lastRowFirstColumn="0" w:lastRowLastColumn="0"/><w:rPr><w:rFonts w:ascii="Times New Roman" w:hAnsi="Times New Roman" w:cs="Times New Roman"/><w:lang w:val="en-US"/></w:rPr></w:pPr><w:r w:rsidRPr="00793416"><w:rPr><w:rFonts w:ascii="Times New Roman" w:hAnsi="Times New Roman" w:cs="Times New Roman"/><w:lang w:val="en-US"/></w:rPr><w:t>18.5 ± 16.9</w:t></w:r></w:p></w:tc><w:tc><w:tcPr><w:tcW w:w="1701" w:type="dxa"/></w:tcPr><w:p w:rsidR="00793416" w:rsidRPr="00793416" w:rsidRDefault="00793416" w:rsidP="00793416"><w:pPr><w:cnfStyle w:val="000000000000" w:firstRow="0" w:lastRow="0" w:firstColumn="0" w:lastColumn="0" w:oddVBand="0" w:evenVBand="0" w:oddHBand="0" w:evenHBand="0" w:firstRowFirstColumn="0" w:firstRowLastColumn="0" w:lastRowFirstColumn="0" w:lastRowLastColumn="0"/><w:rPr><w:rFonts w:ascii="Times New Roman" w:hAnsi="Times New Roman" w:cs="Times New Roman"/><w:lang w:val="en-US"/></w:rPr></w:pPr><w:r w:rsidRPr="00793416"><w:rPr><w:rFonts w:ascii="Times New Roman" w:hAnsi="Times New Roman" w:cs="Times New Roman"/><w:lang w:val="en-US"/></w:rPr><w:t>-3.0</w:t></w:r><w:r w:rsidRPr="00793416"><w:rPr><w:rFonts w:ascii="Times New Roman" w:hAnsi="Times New Roman" w:cs="Times New Roman"/><w:vertAlign w:val="superscript"/><w:lang w:val="en-US"/></w:rPr><w:t>*</w:t></w:r><w:r w:rsidRPr="00793416"><w:rPr><w:rFonts w:ascii="Times New Roman" w:hAnsi="Times New Roman" w:cs="Times New Roman"/><w:lang w:val="en-US"/></w:rPr><w:t xml:space="preserve"> ± 6.8</w:t></w:r></w:p></w:tc><w:tc><w:tcPr><w:tcW w:w="708" w:type="dxa"/></w:tcPr><w:p w:rsidR="00793416" w:rsidRPr="00793416" w:rsidRDefault="00793416" w:rsidP="00793416"><w:pPr><w:cnfStyle w:val="000000000000" w:firstRow="0" w:lastRow="0" w:firstColumn="0" w:lastColumn="0" w:oddVBand="0" w:evenVBand="0" w:oddHBand="0" w:evenHBand="0" w:firstRowFirstColumn="0" w:firstRowLastColumn="0" w:lastRowFirstColumn="0" w:lastRowLastColumn="0"/><w:rPr><w:rFonts w:ascii="Times New Roman" w:hAnsi="Times New Roman" w:cs="Times New Roman"/><w:lang w:val="en-US"/></w:rPr></w:pPr><w:r w:rsidRPr="00793416"><w:rPr><w:rFonts w:ascii="Times New Roman" w:hAnsi="Times New Roman" w:cs="Times New Roman"/><w:lang w:val="en-US"/></w:rPr><w:t>389</w:t></w:r></w:p></w:tc></w:tr><w:tr w:rsidR="00793416" w:rsidRPr="00793416" w:rsidTr="00793416"><w:trPr><w:cnfStyle w:val="000000100000" w:firstRow="0" w:lastRow="0" w:firstColumn="0" w:lastColumn="0" w:oddVBand="0" w:evenVBand="0" w:oddHBand="1" w:evenHBand="0" w:firstRowFirstColumn="0" w:firstRowLastColumn="0" w:lastRowFirstColumn="0" w:lastRowLastColumn="0"/></w:trPr><w:tc><w:tcPr><w:cnfStyle w:val="001000000000" w:firstRow="0" w:lastRow="0" w:firstColumn="1" w:lastColumn="0" w:oddVBand="0" w:evenVBand="0" w:oddHBand="0" w:evenHBand="0" w:firstRowFirstColumn="0" w:firstRowLastColumn="0" w:lastRowFirstColumn="0" w:lastRowLastColumn="0"/><w:tcW w:w="3281" w:type="dxa"/></w:tcPr><w:p w:rsidR="00793416" w:rsidRPr="00793416" w:rsidRDefault="00793416" w:rsidP="00793416"><w:pPr><w:rPr><w:rFonts w:ascii="Times New Roman" w:hAnsi="Times New Roman" w:cs="Times New Roman"/><w:b w:val="0"/><w:lang w:val="en-US"/></w:rPr></w:pPr><w:r w:rsidRPr="00793416"><w:rPr><w:rFonts w:ascii="Times New Roman" w:hAnsi="Times New Roman" w:cs="Times New Roman"/><w:b w:val="0"/><w:lang w:val="en-US"/></w:rPr><w:t xml:space="preserve">CCQ total score, points </w:t></w:r></w:p></w:tc><w:tc><w:tcPr><w:tcW w:w="1681" w:type="dxa"/></w:tcPr><w:p w:rsidR="00793416" w:rsidRPr="00793416" w:rsidRDefault="00793416" w:rsidP="00793416"><w:pPr><w:cnfStyle w:val="000000100000" w:firstRow="0" w:lastRow="0" w:firstColumn="0" w:lastColumn="0" w:oddVBand="0" w:evenVBand="0" w:oddHBand="1" w:evenHBand="0" w:firstRowFirstColumn="0" w:firstRowLastColumn="0" w:lastRowFirstColumn="0" w:lastRowLastColumn="0"/><w:rPr><w:rFonts w:ascii="Times New Roman" w:hAnsi="Times New Roman" w:cs="Times New Roman"/><w:lang w:val="en-US"/></w:rPr></w:pPr><w:r w:rsidRPr="00793416"><w:rPr><w:rFonts w:ascii="Times New Roman" w:hAnsi="Times New Roman" w:cs="Times New Roman"/><w:lang w:val="en-US"/></w:rPr><w:t>2.6 ± 1.0</w:t></w:r></w:p></w:tc><w:tc><w:tcPr><w:tcW w:w="1701" w:type="dxa"/></w:tcPr><w:p w:rsidR="00793416" w:rsidRPr="00793416" w:rsidRDefault="00793416" w:rsidP="00793416"><w:pPr><w:cnfStyle w:val="000000100000" w:firstRow="0" w:lastRow="0" w:firstColumn="0" w:lastColumn="0" w:oddVBand="0" w:evenVBand="0" w:oddHBand="1" w:evenHBand="0" w:firstRowFirstColumn="0" w:firstRowLastColumn="0" w:lastRowFirstColumn="0" w:lastRowLastColumn="0"/><w:rPr><w:rFonts w:ascii="Times New Roman" w:hAnsi="Times New Roman" w:cs="Times New Roman"/><w:lang w:val="en-US"/></w:rPr></w:pPr><w:r w:rsidRPr="00793416"><w:rPr><w:rFonts w:ascii="Times New Roman" w:hAnsi="Times New Roman" w:cs="Times New Roman"/><w:lang w:val="en-US"/></w:rPr><w:t>2.0 ± 1.0</w:t></w:r></w:p></w:tc><w:tc><w:tcPr><w:tcW w:w="1701" w:type="dxa"/></w:tcPr><w:p w:rsidR="00793416" w:rsidRPr="00793416" w:rsidRDefault="00793416" w:rsidP="00793416"><w:pPr><w:cnfStyle w:val="000000100000" w:firstRow="0" w:lastRow="0" w:firstColumn="0" w:lastColumn="0" w:oddVBand="0" w:evenVBand="0" w:oddHBand="1" w:evenHBand="0" w:firstRowFirstColumn="0" w:firstRowLastColumn="0" w:lastRowFirstColumn="0" w:lastRowLastColumn="0"/><w:rPr><w:rFonts w:ascii="Times New Roman" w:hAnsi="Times New Roman" w:cs="Times New Roman"/><w:lang w:val="en-US"/></w:rPr></w:pPr><w:r w:rsidRPr="00793416"><w:rPr><w:rFonts w:ascii="Times New Roman" w:hAnsi="Times New Roman" w:cs="Times New Roman"/><w:lang w:val="en-US"/></w:rPr><w:t>-0.6</w:t></w:r><w:r w:rsidRPr="00793416"><w:rPr><w:rFonts w:ascii="Times New Roman" w:hAnsi="Times New Roman" w:cs="Times New Roman"/><w:vertAlign w:val="superscript"/><w:lang w:val="en-US"/></w:rPr><w:t>*</w:t></w:r><w:r w:rsidRPr="00793416"><w:rPr><w:rFonts w:ascii="Times New Roman" w:hAnsi="Times New Roman" w:cs="Times New Roman"/><w:lang w:val="en-US"/></w:rPr><w:t xml:space="preserve"> ± 0.9</w:t></w:r></w:p></w:tc><w:tc><w:tcPr><w:tcW w:w="708" w:type="dxa"/></w:tcPr><w:p w:rsidR="00793416" w:rsidRPr="00793416" w:rsidRDefault="00793416" w:rsidP="00793416"><w:pPr><w:cnfStyle w:val="000000100000" w:firstRow="0" w:lastRow="0" w:firstColumn="0" w:lastColumn="0" w:oddVBand="0" w:evenVBand="0" w:oddHBand="1" w:evenHBand="0" w:firstRowFirstColumn="0" w:firstRowLastColumn="0" w:lastRowFirstColumn="0" w:lastRowLastColumn="0"/><w:rPr><w:rFonts w:ascii="Times New Roman" w:hAnsi="Times New Roman" w:cs="Times New Roman"/><w:lang w:val="en-US"/></w:rPr></w:pPr><w:r w:rsidRPr="00793416"><w:rPr><w:rFonts w:ascii="Times New Roman" w:hAnsi="Times New Roman" w:cs="Times New Roman"/><w:lang w:val="en-US"/></w:rPr><w:t>377</w:t></w:r></w:p></w:tc></w:tr><w:tr w:rsidR="00793416" w:rsidRPr="00793416" w:rsidTr="00793416"><w:tc><w:tcPr><w:cnfStyle w:val="001000000000" w:firstRow="0" w:lastRow="0" w:firstColumn="1" w:lastColumn="0" w:oddVBand="0" w:evenVBand="0" w:oddHBand="0" w:evenHBand="0" w:firstRowFirstColumn="0" w:firstRowLastColumn="0" w:lastRowFirstColumn="0" w:lastRowLastColumn="0"/><w:tcW w:w="3281" w:type="dxa"/></w:tcPr><w:p w:rsidR="00793416" w:rsidRPr="00793416" w:rsidRDefault="00793416" w:rsidP="00793416"><w:pPr><w:rPr><w:rFonts w:ascii="Times New Roman" w:hAnsi="Times New Roman" w:cs="Times New Roman"/><w:b w:val="0"/><w:lang w:val="en-US"/></w:rPr></w:pPr><w:r w:rsidRPr="00793416"><w:rPr><w:rFonts w:ascii="Times New Roman" w:hAnsi="Times New Roman" w:cs="Times New Roman"/><w:b w:val="0"/><w:lang w:val="en-US"/></w:rPr><w:t xml:space="preserve">HADS-A score, points </w:t></w:r></w:p></w:tc><w:tc><w:tcPr><w:tcW w:w="1681" w:type="dxa"/></w:tcPr><w:p w:rsidR="00793416" w:rsidRPr="00793416" w:rsidRDefault="00793416" w:rsidP="00793416"><w:pPr><w:cnfStyle w:val="000000000000" w:firstRow="0" w:lastRow="0" w:firstColumn="0" w:lastColumn="0" w:oddVBand="0" w:evenVBand="0" w:oddHBand="0" w:evenHBand="0" w:firstRowFirstColumn="0" w:firstRowLastColumn="0" w:lastRowFirstColumn="0" w:lastRowLastColumn="0"/><w:rPr><w:rFonts w:ascii="Times New Roman" w:hAnsi="Times New Roman" w:cs="Times New Roman"/><w:lang w:val="en-US"/></w:rPr></w:pPr><w:r w:rsidRPr="00793416"><w:rPr><w:rFonts w:ascii="Times New Roman" w:hAnsi="Times New Roman" w:cs="Times New Roman"/><w:lang w:val="en-US"/></w:rPr><w:t>7.5 ± 4.4</w:t></w:r></w:p></w:tc><w:tc><w:tcPr><w:tcW w:w="1701" w:type="dxa"/></w:tcPr><w:p w:rsidR="00793416" w:rsidRPr="00793416" w:rsidRDefault="00793416" w:rsidP="00793416"><w:pPr><w:cnfStyle w:val="000000000000" w:firstRow="0" w:lastRow="0" w:firstColumn="0" w:lastColumn="0" w:oddVBand="0" w:evenVBand="0" w:oddHBand="0" w:evenHBand="0" w:firstRowFirstColumn="0" w:firstRowLastColumn="0" w:lastRowFirstColumn="0" w:lastRowLastColumn="0"/><w:rPr><w:rFonts w:ascii="Times New Roman" w:hAnsi="Times New Roman" w:cs="Times New Roman"/><w:lang w:val="en-US"/></w:rPr></w:pPr><w:r w:rsidRPr="00793416"><w:rPr><w:rFonts w:ascii="Times New Roman" w:hAnsi="Times New Roman" w:cs="Times New Roman"/><w:lang w:val="en-US"/></w:rPr><w:t>5.8 ± 4.2</w:t></w:r></w:p></w:tc><w:tc><w:tcPr><w:tcW w:w="1701" w:type="dxa"/></w:tcPr><w:p w:rsidR="00793416" w:rsidRPr="00793416" w:rsidRDefault="00793416" w:rsidP="00793416"><w:pPr><w:cnfStyle w:val="000000000000" w:firstRow="0" w:lastRow="0" w:firstColumn="0" w:lastColumn="0" w:oddVBand="0" w:evenVBand="0" w:oddHBand="0" w:evenHBand="0" w:firstRowFirstColumn="0" w:firstRowLastColumn="0" w:lastRowFirstColumn="0" w:lastRowLastColumn="0"/><w:rPr><w:rFonts w:ascii="Times New Roman" w:hAnsi="Times New Roman" w:cs="Times New Roman"/><w:lang w:val="en-US"/></w:rPr></w:pPr><w:r w:rsidRPr="00793416"><w:rPr><w:rFonts w:ascii="Times New Roman" w:hAnsi="Times New Roman" w:cs="Times New Roman"/><w:lang w:val="en-US"/></w:rPr><w:t>-1.7</w:t></w:r><w:r w:rsidRPr="00793416"><w:rPr><w:rFonts w:ascii="Times New Roman" w:hAnsi="Times New Roman" w:cs="Times New Roman"/><w:vertAlign w:val="superscript"/><w:lang w:val="en-US"/></w:rPr><w:t>*</w:t></w:r><w:r w:rsidRPr="00793416"><w:rPr><w:rFonts w:ascii="Times New Roman" w:hAnsi="Times New Roman" w:cs="Times New Roman"/><w:lang w:val="en-US"/></w:rPr><w:t xml:space="preserve"> ± 3.7</w:t></w:r></w:p></w:tc><w:tc><w:tcPr><w:tcW w:w="708" w:type="dxa"/></w:tcPr><w:p w:rsidR="00793416" w:rsidRPr="00793416" w:rsidRDefault="00793416" w:rsidP="00793416"><w:pPr><w:cnfStyle w:val="000000000000" w:firstRow="0" w:lastRow="0" w:firstColumn="0" w:lastColumn="0" w:oddVBand="0" w:evenVBand="0" w:oddHBand="0" w:evenHBand="0" w:firstRowFirstColumn="0" w:firstRowLastColumn="0" w:lastRowFirstColumn="0" w:lastRowLastColumn="0"/><w:rPr><w:rFonts w:ascii="Times New Roman" w:hAnsi="Times New Roman" w:cs="Times New Roman"/><w:lang w:val="en-US"/></w:rPr></w:pPr><w:r w:rsidRPr="00793416"><w:rPr><w:rFonts w:ascii="Times New Roman" w:hAnsi="Times New Roman" w:cs="Times New Roman"/><w:lang w:val="en-US"/></w:rPr><w:t>372</w:t></w:r></w:p></w:tc></w:tr><w:tr w:rsidR="00793416" w:rsidRPr="00793416" w:rsidTr="00793416"><w:trPr><w:cnfStyle w:val="000000100000" w:firstRow="0" w:lastRow="0" w:firstColumn="0" w:lastColumn="0" w:oddVBand="0" w:evenVBand="0" w:oddHBand="1" w:evenHBand="0" w:firstRowFirstColumn="0" w:firstRowLastColumn="0" w:lastRowFirstColumn="0" w:lastRowLastColumn="0"/></w:trPr><w:tc><w:tcPr><w:cnfStyle w:val="001000000000" w:firstRow="0" w:lastRow="0" w:firstColumn="1" w:lastColumn="0" w:oddVBand="0" w:evenVBand="0" w:oddHBand="0" w:evenHBand="0" w:firstRowFirstColumn="0" w:firstRowLastColumn="0" w:lastRowFirstColumn="0" w:lastRowLastColumn="0"/><w:tcW w:w="3281" w:type="dxa"/></w:tcPr><w:p w:rsidR="00793416" w:rsidRPr="00793416" w:rsidRDefault="00793416" w:rsidP="00793416"><w:pPr><w:rPr><w:rFonts w:ascii="Times New Roman" w:hAnsi="Times New Roman" w:cs="Times New Roman"/><w:b w:val="0"/><w:lang w:val="en-US"/></w:rPr></w:pPr><w:r w:rsidRPr="00793416"><w:rPr><w:rFonts w:ascii="Times New Roman" w:hAnsi="Times New Roman" w:cs="Times New Roman"/><w:b w:val="0"/><w:lang w:val="en-US"/></w:rPr><w:t>HADS-D score, points</w:t></w:r></w:p></w:tc><w:tc><w:tcPr><w:tcW w:w="1681" w:type="dxa"/></w:tcPr><w:p w:rsidR="00793416" w:rsidRPr="00793416" w:rsidRDefault="00793416" w:rsidP="00793416"><w:pPr><w:cnfStyle w:val="000000100000" w:firstRow="0" w:lastRow="0" w:firstColumn="0" w:lastColumn="0" w:oddVBand="0" w:evenVBand="0" w:oddHBand="1" w:evenHBand="0" w:firstRowFirstColumn="0" w:firstRowLastColumn="0" w:lastRowFirstColumn="0" w:lastRowLastColumn="0"/><w:rPr><w:rFonts w:ascii="Times New Roman" w:hAnsi="Times New Roman" w:cs="Times New Roman"/><w:lang w:val="en-US"/></w:rPr></w:pPr><w:r w:rsidRPr="00793416"><w:rPr><w:rFonts w:ascii="Times New Roman" w:hAnsi="Times New Roman" w:cs="Times New Roman"/><w:lang w:val="en-US"/></w:rPr><w:t>7.4 ± 4.2</w:t></w:r></w:p></w:tc><w:tc><w:tcPr><w:tcW w:w="1701" w:type="dxa"/></w:tcPr><w:p w:rsidR="00793416" w:rsidRPr="00793416" w:rsidRDefault="00793416" w:rsidP="00793416"><w:pPr><w:cnfStyle w:val="000000100000" w:firstRow="0" w:lastRow="0" w:firstColumn="0" w:lastColumn="0" w:oddVBand="0" w:evenVBand="0" w:oddHBand="1" w:evenHBand="0" w:firstRowFirstColumn="0" w:firstRowLastColumn="0" w:lastRowFirstColumn="0" w:lastRowLastColumn="0"/><w:rPr><w:rFonts w:ascii="Times New Roman" w:hAnsi="Times New Roman" w:cs="Times New Roman"/><w:lang w:val="en-US"/></w:rPr></w:pPr><w:r w:rsidRPr="00793416"><w:rPr><w:rFonts w:ascii="Times New Roman" w:hAnsi="Times New Roman" w:cs="Times New Roman"/><w:lang w:val="en-US"/></w:rPr><w:t>5.3 ± 3.9</w:t></w:r></w:p></w:tc><w:tc><w:tcPr><w:tcW w:w="1701" w:type="dxa"/></w:tcPr><w:p w:rsidR="00793416" w:rsidRPr="00793416" w:rsidRDefault="00793416" w:rsidP="00793416"><w:pPr><w:cnfStyle w:val="000000100000" w:firstRow="0" w:lastRow="0" w:firstColumn="0" w:lastColumn="0" w:oddVBand="0" w:evenVBand="0" w:oddHBand="1" w:evenHBand="0" w:firstRowFirstColumn="0" w:firstRowLastColumn="0" w:lastRowFirstColumn="0" w:lastRowLastColumn="0"/><w:rPr><w:rFonts w:ascii="Times New Roman" w:hAnsi="Times New Roman" w:cs="Times New Roman"/><w:lang w:val="en-US"/></w:rPr></w:pPr><w:r w:rsidRPr="00793416"><w:rPr><w:rFonts w:ascii="Times New Roman" w:hAnsi="Times New Roman" w:cs="Times New Roman"/><w:lang w:val="en-US"/></w:rPr><w:t>-2.1</w:t></w:r><w:r w:rsidRPr="00793416"><w:rPr><w:rFonts w:ascii="Times New Roman" w:hAnsi="Times New Roman" w:cs="Times New Roman"/><w:vertAlign w:val="superscript"/><w:lang w:val="en-US"/></w:rPr><w:t>*</w:t></w:r><w:r w:rsidRPr="00793416"><w:rPr><w:rFonts w:ascii="Times New Roman" w:hAnsi="Times New Roman" w:cs="Times New Roman"/><w:lang w:val="en-US"/></w:rPr><w:t xml:space="preserve"> ± 3.7</w:t></w:r></w:p></w:tc><w:tc><w:tcPr><w:tcW w:w="708" w:type="dxa"/></w:tcPr><w:p w:rsidR="00793416" w:rsidRPr="00793416" w:rsidRDefault="00793416" w:rsidP="00793416"><w:pPr><w:cnfStyle w:val="000000100000" w:firstRow="0" w:lastRow="0" w:firstColumn="0" w:lastColumn="0" w:oddVBand="0" w:evenVBand="0" w:oddHBand="1" w:evenHBand="0" w:firstRowFirstColumn="0" w:firstRowLastColumn="0" w:lastRowFirstColumn="0" w:lastRowLastColumn="0"/><w:rPr><w:rFonts w:ascii="Times New Roman" w:hAnsi="Times New Roman" w:cs="Times New Roman"/><w:lang w:val="en-US"/></w:rPr></w:pPr><w:r w:rsidRPr="00793416"><w:rPr><w:rFonts w:ascii="Times New Roman" w:hAnsi="Times New Roman" w:cs="Times New Roman"/><w:lang w:val="en-US"/></w:rPr><w:t>372</w:t></w:r></w:p></w:tc></w:tr><w:tr w:rsidR="00793416" w:rsidRPr="00793416" w:rsidTr="00793416"><w:tc><w:tcPr><w:cnfStyle w:val="001000000000" w:firstRow="0" w:lastRow="0" w:firstColumn="1" w:lastColumn="0" w:oddVBand="0" w:evenVBand="0" w:oddHBand="0" w:evenHBand="0" w:firstRowFirstColumn="0" w:firstRowLastColumn="0" w:lastRowFirstColumn="0" w:lastRowLastColumn="0"/><w:tcW w:w="9072" w:type="dxa"/><w:gridSpan w:val="5"/></w:tcPr><w:p w:rsidR="00793416" w:rsidRPr="00793416" w:rsidRDefault="00793416" w:rsidP="00793416"><w:pPr><w:rPr><w:rFonts w:ascii="Times New Roman" w:hAnsi="Times New Roman" w:cs="Times New Roman"/><w:lang w:val="en-US"/></w:rPr></w:pPr><w:r w:rsidRPr="00793416"><w:rPr><w:rFonts w:ascii="Times New Roman" w:hAnsi="Times New Roman" w:cs="Times New Roman"/><w:lang w:val="en-US"/></w:rPr><w:t xml:space="preserve">Exercise test outcomes </w:t></w:r></w:p></w:tc></w:tr><w:tr w:rsidR="00793416" w:rsidRPr="00793416" w:rsidTr="00793416"><w:trPr><w:cnfStyle w:val="000000100000" w:firstRow="0" w:lastRow="0" w:firstColumn="0" w:lastColumn="0" w:oddVBand="0" w:evenVBand="0" w:oddHBand="1" w:evenHBand="0" w:firstRowFirstColumn="0" w:firstRowLastColumn="0" w:lastRowFirstColumn="0" w:lastRowLastColumn="0"/></w:trPr><w:tc><w:tcPr><w:cnfStyle w:val="001000000000" w:firstRow="0" w:lastRow="0" w:firstColumn="1" w:lastColumn="0" w:oddVBand="0" w:evenVBand="0" w:oddHBand="0" w:evenHBand="0" w:firstRowFirstColumn="0" w:firstRowLastColumn="0" w:lastRowFirstColumn="0" w:lastRowLastColumn="0"/><w:tcW w:w="3281" w:type="dxa"/></w:tcPr><w:p w:rsidR="00793416" w:rsidRPr="00793416" w:rsidRDefault="00793416" w:rsidP="00793416"><w:pPr><w:rPr><w:rFonts w:ascii="Times New Roman" w:hAnsi="Times New Roman" w:cs="Times New Roman"/><w:b w:val="0"/><w:lang w:val="en-US"/></w:rPr></w:pPr><w:r w:rsidRPr="00793416"><w:rPr><w:rFonts w:ascii="Times New Roman" w:hAnsi="Times New Roman" w:cs="Times New Roman"/><w:b w:val="0"/><w:lang w:val="en-US"/></w:rPr><w:t>6MWD, meters</w:t></w:r></w:p></w:tc><w:tc><w:tcPr><w:tcW w:w="1681" w:type="dxa"/></w:tcPr><w:p w:rsidR="00793416" w:rsidRPr="00793416" w:rsidRDefault="00793416" w:rsidP="00793416"><w:pPr><w:cnfStyle w:val="000000100000" w:firstRow="0" w:lastRow="0" w:firstColumn="0" w:lastColumn="0" w:oddVBand="0" w:evenVBand="0" w:oddHBand="1" w:evenHBand="0" w:firstRowFirstColumn="0" w:firstRowLastColumn="0" w:lastRowFirstColumn="0" w:lastRowLastColumn="0"/><w:rPr><w:rFonts w:ascii="Times New Roman" w:hAnsi="Times New Roman" w:cs="Times New Roman"/><w:lang w:val="en-US"/></w:rPr></w:pPr><w:r w:rsidRPr="00793416"><w:rPr><w:rFonts w:ascii="Times New Roman" w:hAnsi="Times New Roman" w:cs="Times New Roman"/><w:lang w:val="en-US"/></w:rPr><w:t>431 ± 124</w:t></w:r></w:p></w:tc><w:tc><w:tcPr><w:tcW w:w="1701" w:type="dxa"/></w:tcPr><w:p w:rsidR="00793416" w:rsidRPr="00793416" w:rsidRDefault="00793416" w:rsidP="00793416"><w:pPr><w:cnfStyle w:val="000000100000" w:firstRow="0" w:lastRow="0" w:firstColumn="0" w:lastColumn="0" w:oddVBand="0" w:evenVBand="0" w:oddHBand="1" w:evenHBand="0" w:firstRowFirstColumn="0" w:firstRowLastColumn="0" w:lastRowFirstColumn="0" w:lastRowLastColumn="0"/><w:rPr><w:rFonts w:ascii="Times New Roman" w:hAnsi="Times New Roman" w:cs="Times New Roman"/><w:lang w:val="en-US"/></w:rPr></w:pPr><w:r w:rsidRPr="00793416"><w:rPr><w:rFonts w:ascii="Times New Roman" w:hAnsi="Times New Roman" w:cs="Times New Roman"/><w:lang w:val="en-US"/></w:rPr><w:t>457 ± 122</w:t></w:r></w:p></w:tc><w:tc><w:tcPr><w:tcW w:w="1701" w:type="dxa"/></w:tcPr><w:p w:rsidR="00793416" w:rsidRPr="00793416" w:rsidRDefault="00793416" w:rsidP="00793416"><w:pPr><w:cnfStyle w:val="000000100000" w:firstRow="0" w:lastRow="0" w:firstColumn="0" w:lastColumn="0" w:oddVBand="0" w:evenVBand="0" w:oddHBand="1" w:evenHBand="0" w:firstRowFirstColumn="0" w:firstRowLastColumn="0" w:lastRowFirstColumn="0" w:lastRowLastColumn="0"/><w:rPr><w:rFonts w:ascii="Times New Roman" w:hAnsi="Times New Roman" w:cs="Times New Roman"/><w:lang w:val="en-US"/></w:rPr></w:pPr><w:r w:rsidRPr="00793416"><w:rPr><w:rFonts w:ascii="Times New Roman" w:hAnsi="Times New Roman" w:cs="Times New Roman"/><w:lang w:val="en-US"/></w:rPr><w:t>22.9</w:t></w:r><w:r w:rsidRPr="00793416"><w:rPr><w:rFonts w:ascii="Times New Roman" w:hAnsi="Times New Roman" w:cs="Times New Roman"/><w:vertAlign w:val="superscript"/><w:lang w:val="en-US"/></w:rPr><w:t>*</w:t></w:r><w:r w:rsidRPr="00793416"><w:rPr><w:rFonts w:ascii="Times New Roman" w:hAnsi="Times New Roman" w:cs="Times New Roman"/><w:lang w:val="en-US"/></w:rPr><w:t xml:space="preserve"> ± 66.8</w:t></w:r></w:p></w:tc><w:tc><w:tcPr><w:tcW w:w="708" w:type="dxa"/></w:tcPr><w:p w:rsidR="00793416" w:rsidRPr="00793416" w:rsidRDefault="00793416" w:rsidP="00793416"><w:pPr><w:cnfStyle w:val="000000100000" w:firstRow="0" w:lastRow="0" w:firstColumn="0" w:lastColumn="0" w:oddVBand="0" w:evenVBand="0" w:oddHBand="1" w:evenHBand="0" w:firstRowFirstColumn="0" w:firstRowLastColumn="0" w:lastRowFirstColumn="0" w:lastRowLastColumn="0"/><w:rPr><w:rFonts w:ascii="Times New Roman" w:hAnsi="Times New Roman" w:cs="Times New Roman"/><w:lang w:val="en-US"/></w:rPr></w:pPr><w:r w:rsidRPr="00793416"><w:rPr><w:rFonts w:ascii="Times New Roman" w:hAnsi="Times New Roman" w:cs="Times New Roman"/><w:lang w:val="en-US"/></w:rPr><w:t>403</w:t></w:r></w:p></w:tc></w:tr><w:tr w:rsidR="00793416" w:rsidRPr="00793416" w:rsidTr="00793416"><w:tc><w:tcPr><w:cnfStyle w:val="001000000000" w:firstRow="0" w:lastRow="0" w:firstColumn="1" w:lastColumn="0" w:oddVBand="0" w:evenVBand="0" w:oddHBand="0" w:evenHBand="0" w:firstRowFirstColumn="0" w:firstRowLastColumn="0" w:lastRowFirstColumn="0" w:lastRowLastColumn="0"/><w:tcW w:w="3281" w:type="dxa"/></w:tcPr><w:p w:rsidR="00793416" w:rsidRPr="00793416" w:rsidRDefault="00793416" w:rsidP="00793416"><w:pPr><w:rPr><w:rFonts w:ascii="Times New Roman" w:hAnsi="Times New Roman" w:cs="Times New Roman"/><w:b w:val="0"/><w:lang w:val="en-US"/></w:rPr></w:pPr><w:r w:rsidRPr="00793416"><w:rPr><w:rFonts w:ascii="Times New Roman" w:hAnsi="Times New Roman" w:cs="Times New Roman"/><w:b w:val="0"/><w:lang w:val="en-US"/></w:rPr><w:t>CWRT time, seconds</w:t></w:r></w:p></w:tc><w:tc><w:tcPr><w:tcW w:w="1681" w:type="dxa"/></w:tcPr><w:p w:rsidR="00793416" w:rsidRPr="00793416" w:rsidRDefault="00793416" w:rsidP="00793416"><w:pPr><w:cnfStyle w:val="000000000000" w:firstRow="0" w:lastRow="0" w:firstColumn="0" w:lastColumn="0" w:oddVBand="0" w:evenVBand="0" w:oddHBand="0" w:evenHBand="0" w:firstRowFirstColumn="0" w:firstRowLastColumn="0" w:lastRowFirstColumn="0" w:lastRowLastColumn="0"/><w:rPr><w:rFonts w:ascii="Times New Roman" w:hAnsi="Times New Roman" w:cs="Times New Roman"/><w:lang w:val="en-US"/></w:rPr></w:pPr><w:r w:rsidRPr="00793416"><w:rPr><w:rFonts w:ascii="Times New Roman" w:hAnsi="Times New Roman" w:cs="Times New Roman"/><w:lang w:val="en-US"/></w:rPr><w:t>235 (174 - 338)</w:t></w:r></w:p></w:tc><w:tc><w:tcPr><w:tcW w:w="1701" w:type="dxa"/></w:tcPr><w:p w:rsidR="00793416" w:rsidRPr="00793416" w:rsidRDefault="00793416" w:rsidP="00793416"><w:pPr><w:cnfStyle w:val="000000000000" w:firstRow="0" w:lastRow="0" w:firstColumn="0" w:lastColumn="0" w:oddVBand="0" w:evenVBand="0" w:oddHBand="0" w:evenHBand="0" w:firstRowFirstColumn="0" w:firstRowLastColumn="0" w:lastRowFirstColumn="0" w:lastRowLastColumn="0"/><w:rPr><w:rFonts w:ascii="Times New Roman" w:hAnsi="Times New Roman" w:cs="Times New Roman"/><w:lang w:val="en-US"/></w:rPr></w:pPr><w:r w:rsidRPr="00793416"><w:rPr><w:rFonts w:ascii="Times New Roman" w:hAnsi="Times New Roman" w:cs="Times New Roman"/><w:lang w:val="en-US"/></w:rPr><w:t>377 (210 - 709)</w:t></w:r></w:p></w:tc><w:tc><w:tcPr><w:tcW w:w="1701" w:type="dxa"/></w:tcPr><w:p w:rsidR="00793416" w:rsidRPr="00793416" w:rsidRDefault="00793416" w:rsidP="00793416"><w:pPr><w:cnfStyle w:val="000000000000" w:firstRow="0" w:lastRow="0" w:firstColumn="0" w:lastColumn="0" w:oddVBand="0" w:evenVBand="0" w:oddHBand="0" w:evenHBand="0" w:firstRowFirstColumn="0" w:firstRowLastColumn="0" w:lastRowFirstColumn="0" w:lastRowLastColumn="0"/><w:rPr><w:rFonts w:ascii="Times New Roman" w:hAnsi="Times New Roman" w:cs="Times New Roman"/><w:lang w:val="en-US"/></w:rPr></w:pPr><w:r w:rsidRPr="00793416"><w:rPr><w:rFonts w:ascii="Times New Roman" w:hAnsi="Times New Roman" w:cs="Times New Roman"/><w:lang w:val="en-US"/></w:rPr><w:t>206.4</w:t></w:r><w:r w:rsidRPr="00793416"><w:rPr><w:rFonts w:ascii="Times New Roman" w:hAnsi="Times New Roman" w:cs="Times New Roman"/><w:vertAlign w:val="superscript"/><w:lang w:val="en-US"/></w:rPr><w:t>*</w:t></w:r><w:r w:rsidRPr="00793416"><w:rPr><w:rFonts w:ascii="Times New Roman" w:hAnsi="Times New Roman" w:cs="Times New Roman"/><w:lang w:val="en-US"/></w:rPr><w:t xml:space="preserve"> ± 305.7</w:t></w:r></w:p></w:tc><w:tc><w:tcPr><w:tcW w:w="708" w:type="dxa"/></w:tcPr><w:p w:rsidR="00793416" w:rsidRPr="00793416" w:rsidRDefault="00793416" w:rsidP="00793416"><w:pPr><w:cnfStyle w:val="000000000000" w:firstRow="0" w:lastRow="0" w:firstColumn="0" w:lastColumn="0" w:oddVBand="0" w:evenVBand="0" w:oddHBand="0" w:evenHBand="0" w:firstRowFirstColumn="0" w:firstRowLastColumn="0" w:lastRowFirstColumn="0" w:lastRowLastColumn="0"/><w:rPr><w:rFonts w:ascii="Times New Roman" w:hAnsi="Times New Roman" w:cs="Times New Roman"/><w:lang w:val="en-US"/></w:rPr></w:pPr><w:r w:rsidRPr="00793416"><w:rPr><w:rFonts w:ascii="Times New Roman" w:hAnsi="Times New Roman" w:cs="Times New Roman"/><w:lang w:val="en-US"/></w:rPr><w:t>378</w:t></w:r></w:p></w:tc></w:tr><w:tr w:rsidR="00793416" w:rsidRPr="00793416" w:rsidTr="00793416"><w:trPr><w:cnfStyle w:val="000000100000" w:firstRow="0" w:lastRow="0" w:firstColumn="0" w:lastColumn="0" w:oddVBand="0" w:evenVBand="0" w:oddHBand="1" w:evenHBand="0" w:firstRowFirstColumn="0" w:firstRowLastColumn="0" w:lastRowFirstColumn="0" w:lastRowLastColumn="0"/></w:trPr><w:tc><w:tcPr><w:cnfStyle w:val="001000000000" w:firstRow="0" w:lastRow="0" w:firstColumn="1" w:lastColumn="0" w:oddVBand="0" w:evenVBand="0" w:oddHBand="0" w:evenHBand="0" w:firstRowFirstColumn="0" w:firstRowLastColumn="0" w:lastRowFirstColumn="0" w:lastRowLastColumn="0"/><w:tcW w:w="3281" w:type="dxa"/></w:tcPr><w:p w:rsidR="00793416" w:rsidRPr="00793416" w:rsidRDefault="00793416" w:rsidP="00793416"><w:pPr><w:rPr><w:rFonts w:ascii="Times New Roman" w:hAnsi="Times New Roman" w:cs="Times New Roman"/><w:b w:val="0"/><w:lang w:val="en-US"/></w:rPr></w:pPr><w:r w:rsidRPr="00793416"><w:rPr><w:rFonts w:ascii="Times New Roman" w:hAnsi="Times New Roman" w:cs="Times New Roman"/><w:b w:val="0"/><w:lang w:val="en-US"/></w:rPr><w:t>TUG test time, seconds</w:t></w:r></w:p></w:tc><w:tc><w:tcPr><w:tcW w:w="1681" w:type="dxa"/></w:tcPr><w:p w:rsidR="00793416" w:rsidRPr="00793416" w:rsidRDefault="00793416" w:rsidP="00793416"><w:pPr><w:cnfStyle w:val="000000100000" w:firstRow="0" w:lastRow="0" w:firstColumn="0" w:lastColumn="0" w:oddVBand="0" w:evenVBand="0" w:oddHBand="1" w:evenHBand="0" w:firstRowFirstColumn="0" w:firstRowLastColumn="0" w:lastRowFirstColumn="0" w:lastRowLastColumn="0"/><w:rPr><w:rFonts w:ascii="Times New Roman" w:hAnsi="Times New Roman" w:cs="Times New Roman"/><w:lang w:val="en-US"/></w:rPr></w:pPr><w:r w:rsidRPr="00793416"><w:rPr><w:rFonts w:ascii="Times New Roman" w:hAnsi="Times New Roman" w:cs="Times New Roman"/><w:lang w:val="en-US"/></w:rPr><w:t>9.6 (8.3 - 11.6)</w:t></w:r></w:p></w:tc><w:tc><w:tcPr><w:tcW w:w="1701" w:type="dxa"/></w:tcPr><w:p w:rsidR="00793416" w:rsidRPr="00793416" w:rsidRDefault="00793416" w:rsidP="00793416"><w:pPr><w:cnfStyle w:val="000000100000" w:firstRow="0" w:lastRow="0" w:firstColumn="0" w:lastColumn="0" w:oddVBand="0" w:evenVBand="0" w:oddHBand="1" w:evenHBand="0" w:firstRowFirstColumn="0" w:firstRowLastColumn="0" w:lastRowFirstColumn="0" w:lastRowLastColumn="0"/><w:rPr><w:rFonts w:ascii="Times New Roman" w:hAnsi="Times New Roman" w:cs="Times New Roman"/><w:lang w:val="en-US"/></w:rPr></w:pPr><w:r w:rsidRPr="00793416"><w:rPr><w:rFonts w:ascii="Times New Roman" w:hAnsi="Times New Roman" w:cs="Times New Roman"/><w:lang w:val="en-US"/></w:rPr><w:t>9.2 (8.2 - 11.0)</w:t></w:r></w:p></w:tc><w:tc><w:tcPr><w:tcW w:w="1701" w:type="dxa"/></w:tcPr><w:p w:rsidR="00793416" w:rsidRPr="00793416" w:rsidRDefault="00793416" w:rsidP="00793416"><w:pPr><w:cnfStyle w:val="000000100000" w:firstRow="0" w:lastRow="0" w:firstColumn="0" w:lastColumn="0" w:oddVBand="0" w:evenVBand="0" w:oddHBand="1" w:evenHBand="0" w:firstRowFirstColumn="0" w:firstRowLastColumn="0" w:lastRowFirstColumn="0" w:lastRowLastColumn="0"/><w:rPr><w:rFonts w:ascii="Times New Roman" w:hAnsi="Times New Roman" w:cs="Times New Roman"/><w:lang w:val="en-US"/></w:rPr></w:pPr><w:r w:rsidRPr="00793416"><w:rPr><w:rFonts w:ascii="Times New Roman" w:hAnsi="Times New Roman" w:cs="Times New Roman"/><w:lang w:val="en-US"/></w:rPr><w:t>-0.4</w:t></w:r><w:r w:rsidRPr="00793416"><w:rPr><w:rFonts w:ascii="Times New Roman" w:hAnsi="Times New Roman" w:cs="Times New Roman"/><w:vertAlign w:val="superscript"/><w:lang w:val="en-US"/></w:rPr><w:t>*</w:t></w:r><w:r w:rsidRPr="00793416"><w:rPr><w:rFonts w:ascii="Times New Roman" w:hAnsi="Times New Roman" w:cs="Times New Roman"/><w:lang w:val="en-US"/></w:rPr><w:t xml:space="preserve"> ± 1.8</w:t></w:r></w:p></w:tc><w:tc><w:tcPr><w:tcW w:w="708" w:type="dxa"/></w:tcPr><w:p w:rsidR="00793416" w:rsidRPr="00793416" w:rsidRDefault="00793416" w:rsidP="00793416"><w:pPr><w:cnfStyle w:val="000000100000" w:firstRow="0" w:lastRow="0" w:firstColumn="0" w:lastColumn="0" w:oddVBand="0" w:evenVBand="0" w:oddHBand="1" w:evenHBand="0" w:firstRowFirstColumn="0" w:firstRowLastColumn="0" w:lastRowFirstColumn="0" w:lastRowLastColumn="0"/><w:rPr><w:rFonts w:ascii="Times New Roman" w:hAnsi="Times New Roman" w:cs="Times New Roman"/><w:lang w:val="en-US"/></w:rPr></w:pPr><w:r w:rsidRPr="00793416"><w:rPr><w:rFonts w:ascii="Times New Roman" w:hAnsi="Times New Roman" w:cs="Times New Roman"/><w:lang w:val="en-US"/></w:rPr><w:t>379</w:t></w:r></w:p></w:tc></w:tr><w:tr w:rsidR="00793416" w:rsidRPr="00793416" w:rsidTr="00793416"><w:tc><w:tcPr><w:cnfStyle w:val="001000000000" w:firstRow="0" w:lastRow="0" w:firstColumn="1" w:lastColumn="0" w:oddVBand="0" w:evenVBand="0" w:oddHBand="0" w:evenHBand="0" w:firstRowFirstColumn="0" w:firstRowLastColumn="0" w:lastRowFirstColumn="0" w:lastRowLastColumn="0"/><w:tcW w:w="3281" w:type="dxa"/></w:tcPr><w:p w:rsidR="00793416" w:rsidRPr="00793416" w:rsidRDefault="00793416" w:rsidP="00793416"><w:pPr><w:rPr><w:rFonts w:ascii="Times New Roman" w:hAnsi="Times New Roman" w:cs="Times New Roman"/><w:b w:val="0"/><w:lang w:val="en-US"/></w:rPr></w:pPr><w:r w:rsidRPr="00793416"><w:rPr><w:rFonts w:ascii="Times New Roman" w:hAnsi="Times New Roman" w:cs="Times New Roman"/><w:b w:val="0"/><w:lang w:val="en-US"/></w:rPr><w:t>Quadriceps Peak Torque, Nm</w:t></w:r></w:p></w:tc><w:tc><w:tcPr><w:tcW w:w="1681" w:type="dxa"/></w:tcPr><w:p w:rsidR="00793416" w:rsidRPr="00793416" w:rsidRDefault="00793416" w:rsidP="00793416"><w:pPr><w:cnfStyle w:val="000000000000" w:firstRow="0" w:lastRow="0" w:firstColumn="0" w:lastColumn="0" w:oddVBand="0" w:evenVBand="0" w:oddHBand="0" w:evenHBand="0" w:firstRowFirstColumn="0" w:firstRowLastColumn="0" w:lastRowFirstColumn="0" w:lastRowLastColumn="0"/><w:rPr><w:rFonts w:ascii="Times New Roman" w:hAnsi="Times New Roman" w:cs="Times New Roman"/><w:lang w:val="en-US"/></w:rPr></w:pPr><w:r w:rsidRPr="00793416"><w:rPr><w:rFonts w:ascii="Times New Roman" w:hAnsi="Times New Roman" w:cs="Times New Roman"/><w:lang w:val="en-US"/></w:rPr><w:t>94.4 ± 35.8</w:t></w:r></w:p></w:tc><w:tc><w:tcPr><w:tcW w:w="1701" w:type="dxa"/></w:tcPr><w:p w:rsidR="00793416" w:rsidRPr="00793416" w:rsidRDefault="00793416" w:rsidP="00793416"><w:pPr><w:cnfStyle w:val="000000000000" w:firstRow="0" w:lastRow="0" w:firstColumn="0" w:lastColumn="0" w:oddVBand="0" w:evenVBand="0" w:oddHBand="0" w:evenHBand="0" w:firstRowFirstColumn="0" w:firstRowLastColumn="0" w:lastRowFirstColumn="0" w:lastRowLastColumn="0"/><w:rPr><w:rFonts w:ascii="Times New Roman" w:hAnsi="Times New Roman" w:cs="Times New Roman"/><w:lang w:val="en-US"/></w:rPr></w:pPr><w:r w:rsidRPr="00793416"><w:rPr><w:rFonts w:ascii="Times New Roman" w:hAnsi="Times New Roman" w:cs="Times New Roman"/><w:lang w:val="en-US"/></w:rPr><w:t>103.8 ± 38.3</w:t></w:r></w:p></w:tc><w:tc><w:tcPr><w:tcW w:w="1701" w:type="dxa"/></w:tcPr><w:p w:rsidR="00793416" w:rsidRPr="00793416" w:rsidRDefault="00793416" w:rsidP="00793416"><w:pPr><w:cnfStyle w:val="000000000000" w:firstRow="0" w:lastRow="0" w:firstColumn="0" w:lastColumn="0" w:oddVBand="0" w:evenVBand="0" w:oddHBand="0" w:evenHBand="0" w:firstRowFirstColumn="0" w:firstRowLastColumn="0" w:lastRowFirstColumn="0" w:lastRowLastColumn="0"/><w:rPr><w:rFonts w:ascii="Times New Roman" w:hAnsi="Times New Roman" w:cs="Times New Roman"/><w:lang w:val="en-US"/></w:rPr></w:pPr><w:r w:rsidRPr="00793416"><w:rPr><w:rFonts w:ascii="Times New Roman" w:hAnsi="Times New Roman" w:cs="Times New Roman"/><w:lang w:val="en-US"/></w:rPr><w:t>9.2</w:t></w:r><w:r w:rsidRPr="00793416"><w:rPr><w:rFonts w:ascii="Times New Roman" w:hAnsi="Times New Roman" w:cs="Times New Roman"/><w:vertAlign w:val="superscript"/><w:lang w:val="en-US"/></w:rPr><w:t>*</w:t></w:r><w:r w:rsidRPr="00793416"><w:rPr><w:rFonts w:ascii="Times New Roman" w:hAnsi="Times New Roman" w:cs="Times New Roman"/><w:lang w:val="en-US"/></w:rPr><w:t xml:space="preserve"> ±  14.4</w:t></w:r></w:p></w:tc><w:tc><w:tcPr><w:tcW w:w="708" w:type="dxa"/></w:tcPr><w:p w:rsidR="00793416" w:rsidRPr="00793416" w:rsidRDefault="00793416" w:rsidP="00793416"><w:pPr><w:cnfStyle w:val="000000000000" w:firstRow="0" w:lastRow="0" w:firstColumn="0" w:lastColumn="0" w:oddVBand="0" w:evenVBand="0" w:oddHBand="0" w:evenHBand="0" w:firstRowFirstColumn="0" w:firstRowLastColumn="0" w:lastRowFirstColumn="0" w:lastRowLastColumn="0"/><w:rPr><w:rFonts w:ascii="Times New Roman" w:hAnsi="Times New Roman" w:cs="Times New Roman"/><w:lang w:val="en-US"/></w:rPr></w:pPr><w:r w:rsidRPr="00793416"><w:rPr><w:rFonts w:ascii="Times New Roman" w:hAnsi="Times New Roman" w:cs="Times New Roman"/><w:lang w:val="en-US"/></w:rPr><w:t>360</w:t></w:r></w:p></w:tc></w:tr><w:tr w:rsidR="00793416" w:rsidRPr="00793416" w:rsidTr="00793416"><w:trPr><w:cnfStyle w:val="000000100000" w:firstRow="0" w:lastRow="0" w:firstColumn="0" w:lastColumn="0" w:oddVBand="0" w:evenVBand="0" w:oddHBand="1" w:evenHBand="0" w:firstRowFirstColumn="0" w:firstRowLastColumn="0" w:lastRowFirstColumn="0" w:lastRowLastColumn="0"/></w:trPr><w:tc><w:tcPr><w:cnfStyle w:val="001000000000" w:firstRow="0" w:lastRow="0" w:firstColumn="1" w:lastColumn="0" w:oddVBand="0" w:evenVBand="0" w:oddHBand="0" w:evenHBand="0" w:firstRowFirstColumn="0" w:firstRowLastColumn="0" w:lastRowFirstColumn="0" w:lastRowLastColumn="0"/><w:tcW w:w="3281" w:type="dxa"/></w:tcPr><w:p w:rsidR="00793416" w:rsidRPr="00793416" w:rsidRDefault="00793416" w:rsidP="00793416"><w:pPr><w:rPr><w:rFonts w:ascii="Times New Roman" w:hAnsi="Times New Roman" w:cs="Times New Roman"/><w:b w:val="0"/><w:lang w:val="en-US"/></w:rPr></w:pPr><w:r w:rsidRPr="00793416"><w:rPr><w:rFonts w:ascii="Times New Roman" w:hAnsi="Times New Roman" w:cs="Times New Roman"/><w:b w:val="0"/><w:lang w:val="en-US"/></w:rPr><w:t>Quadriceps Total Work, J</w:t></w:r></w:p></w:tc><w:tc><w:tcPr><w:tcW w:w="1681" w:type="dxa"/></w:tcPr><w:p w:rsidR="00793416" w:rsidRPr="00793416" w:rsidRDefault="00793416" w:rsidP="00793416"><w:pPr><w:cnfStyle w:val="000000100000" w:firstRow="0" w:lastRow="0" w:firstColumn="0" w:lastColumn="0" w:oddVBand="0" w:evenVBand="0" w:oddHBand="1" w:evenHBand="0" w:firstRowFirstColumn="0" w:firstRowLastColumn="0" w:lastRowFirstColumn="0" w:lastRowLastColumn="0"/><w:rPr><w:rFonts w:ascii="Times New Roman" w:hAnsi="Times New Roman" w:cs="Times New Roman"/><w:lang w:val="en-US"/></w:rPr></w:pPr><w:r w:rsidRPr="00793416"><w:rPr><w:rFonts w:ascii="Times New Roman" w:hAnsi="Times New Roman" w:cs="Times New Roman"/><w:lang w:val="en-US"/></w:rPr><w:t>1641 ± 724</w:t></w:r></w:p></w:tc><w:tc><w:tcPr><w:tcW w:w="1701" w:type="dxa"/></w:tcPr><w:p w:rsidR="00793416" w:rsidRPr="00793416" w:rsidRDefault="00793416" w:rsidP="00793416"><w:pPr><w:cnfStyle w:val="000000100000" w:firstRow="0" w:lastRow="0" w:firstColumn="0" w:lastColumn="0" w:oddVBand="0" w:evenVBand="0" w:oddHBand="1" w:evenHBand="0" w:firstRowFirstColumn="0" w:firstRowLastColumn="0" w:lastRowFirstColumn="0" w:lastRowLastColumn="0"/><w:rPr><w:rFonts w:ascii="Times New Roman" w:hAnsi="Times New Roman" w:cs="Times New Roman"/><w:lang w:val="en-US"/></w:rPr></w:pPr><w:r w:rsidRPr="00793416"><w:rPr><w:rFonts w:ascii="Times New Roman" w:hAnsi="Times New Roman" w:cs="Times New Roman"/><w:lang w:val="en-US"/></w:rPr><w:t>1874 ± 769</w:t></w:r></w:p></w:tc><w:tc><w:tcPr><w:tcW w:w="1701" w:type="dxa"/></w:tcPr><w:p w:rsidR="00793416" w:rsidRPr="00793416" w:rsidRDefault="00793416" w:rsidP="00793416"><w:pPr><w:cnfStyle w:val="000000100000" w:firstRow="0" w:lastRow="0" w:firstColumn="0" w:lastColumn="0" w:oddVBand="0" w:evenVBand="0" w:oddHBand="1" w:evenHBand="0" w:firstRowFirstColumn="0" w:firstRowLastColumn="0" w:lastRowFirstColumn="0" w:lastRowLastColumn="0"/><w:rPr><w:rFonts w:ascii="Times New Roman" w:hAnsi="Times New Roman" w:cs="Times New Roman"/><w:lang w:val="en-US"/></w:rPr></w:pPr><w:r w:rsidRPr="00793416"><w:rPr><w:rFonts w:ascii="Times New Roman" w:hAnsi="Times New Roman" w:cs="Times New Roman"/><w:lang w:val="en-US"/></w:rPr><w:t>223.3</w:t></w:r><w:r w:rsidRPr="00793416"><w:rPr><w:rFonts w:ascii="Times New Roman" w:hAnsi="Times New Roman" w:cs="Times New Roman"/><w:vertAlign w:val="superscript"/><w:lang w:val="en-US"/></w:rPr><w:t>*</w:t></w:r><w:r w:rsidRPr="00793416"><w:rPr><w:rFonts w:ascii="Times New Roman" w:hAnsi="Times New Roman" w:cs="Times New Roman"/><w:lang w:val="en-US"/></w:rPr><w:t xml:space="preserve"> ± 357.9</w:t></w:r></w:p></w:tc><w:tc><w:tcPr><w:tcW w:w="708" w:type="dxa"/></w:tcPr><w:p w:rsidR="00793416" w:rsidRPr="00793416" w:rsidRDefault="00793416" w:rsidP="00793416"><w:pPr><w:cnfStyle w:val="000000100000" w:firstRow="0" w:lastRow="0" w:firstColumn="0" w:lastColumn="0" w:oddVBand="0" w:evenVBand="0" w:oddHBand="1" w:evenHBand="0" w:firstRowFirstColumn="0" w:firstRowLastColumn="0" w:lastRowFirstColumn="0" w:lastRowLastColumn="0"/><w:rPr><w:rFonts w:ascii="Times New Roman" w:hAnsi="Times New Roman" w:cs="Times New Roman"/><w:lang w:val="en-US"/></w:rPr></w:pPr><w:r w:rsidRPr="00793416"><w:rPr><w:rFonts w:ascii="Times New Roman" w:hAnsi="Times New Roman" w:cs="Times New Roman"/><w:lang w:val="en-US"/></w:rPr><w:t>358</w:t></w:r></w:p></w:tc></w:tr></w:tbl><w:p w:rsidR="007A05C3" w:rsidRPr="00793416" w:rsidRDefault="007A05C3" w:rsidP="007A05C3"><w:pPr><w:suppressLineNumbers/><w:rPr><w:rFonts w:ascii="Times New Roman" w:hAnsi="Times New Roman" w:cs="Times New Roman"/><w:sz w:val="18"/><w:szCs w:val="18"/><w:lang w:val="en-US"/></w:rPr></w:pPr><w:r w:rsidRPr="00793416"><w:rPr><w:rFonts w:ascii="Times New Roman" w:hAnsi="Times New Roman" w:cs="Times New Roman"/><w:sz w:val="18"/><w:szCs w:val="18"/><w:lang w:val="en-US"/></w:rPr><w:t xml:space="preserve">Summary variables are presented as mean ± standard deviation for quantitative variables or median (Interquartile range) for skewed variables. </w:t></w:r><w:ins w:id="3" w:author="Roy Meys" w:date="2020-03-30T18:43:00Z"><w:r w:rsidR="00793416"><w:rPr><w:rFonts w:ascii="Times New Roman" w:hAnsi="Times New Roman" w:cs="Times New Roman"/><w:sz w:val="18"/><w:szCs w:val="18"/><w:lang w:val="en-US"/></w:rPr><w:t xml:space="preserve">Changes were analyzed using paired T tests or Wilcoxon </w:t></w:r></w:ins><w:ins w:id="4" w:author="Roy Meys" w:date="2020-03-30T18:44:00Z"><w:r w:rsidR="00793416"><w:rPr><w:rFonts w:ascii="Times New Roman" w:hAnsi="Times New Roman" w:cs="Times New Roman"/><w:sz w:val="18"/><w:szCs w:val="18"/><w:lang w:val="en-US"/></w:rPr><w:t xml:space="preserve">signed rank tests. </w:t></w:r></w:ins><w:r w:rsidRPr="00793416"><w:rPr><w:rFonts w:ascii="Times New Roman" w:hAnsi="Times New Roman" w:cs="Times New Roman"/><w:color w:val="000000"/><w:sz w:val="18"/><w:szCs w:val="18"/><w:lang w:val="en-US"/></w:rPr><w:t xml:space="preserve">* </w:t></w:r><w:r w:rsidRPr="00793416"><w:rPr><w:rFonts w:ascii="Times New Roman" w:hAnsi="Times New Roman" w:cs="Times New Roman"/><w:sz w:val="18"/><w:szCs w:val="18"/><w:lang w:val="en-US"/></w:rPr><w:t xml:space="preserve">p&lt;0.001. </w:t></w:r><w:r w:rsidRPr="00793416"><w:rPr><w:rFonts w:ascii="Times New Roman" w:eastAsia="Times New Roman" w:hAnsi="Times New Roman" w:cs="Times New Roman"/><w:color w:val="000000"/><w:sz w:val="18"/><w:szCs w:val="18"/><w:vertAlign w:val="superscript"/><w:lang w:val="en-US" w:eastAsia="nl-NL"/></w:rPr><w:t>†</w:t></w:r><w:r w:rsidRPr="00793416"><w:rPr><w:rFonts w:ascii="Times New Roman" w:hAnsi="Times New Roman" w:cs="Times New Roman"/><w:sz w:val="18"/><w:szCs w:val="18"/><w:lang w:val="en-US"/></w:rPr><w:t xml:space="preserve"> out of 419 patients who filled in the </w:t></w:r><w:proofErr w:type="spellStart"/><w:r w:rsidRPr="00793416"><w:rPr><w:rFonts w:ascii="Times New Roman" w:hAnsi="Times New Roman" w:cs="Times New Roman"/><w:sz w:val="18"/><w:szCs w:val="18"/><w:lang w:val="en-US"/></w:rPr><w:t>mMRC</w:t></w:r><w:proofErr w:type="spellEnd"/><w:r w:rsidRPr="00793416"><w:rPr><w:rFonts w:ascii="Times New Roman" w:hAnsi="Times New Roman" w:cs="Times New Roman"/><w:sz w:val="18"/><w:szCs w:val="18"/><w:lang w:val="en-US"/></w:rPr><w:t xml:space="preserve"> questionnaire before pulmonary rehabilitation, 136 patients did not fill in the questionnaire after the intervention. </w:t></w:r></w:p><w:p w:rsidR="007A05C3" w:rsidRPr="00793416" w:rsidRDefault="007A05C3" w:rsidP="007A05C3"><w:pPr><w:suppressLineNumbers/><w:autoSpaceDE w:val="0"/><w:autoSpaceDN w:val="0"/><w:adjustRightInd w:val="0"/><w:spacing w:after="0" w:line="240" w:lineRule="auto"/><w:rPr><w:rFonts w:ascii="Times New Roman" w:hAnsi="Times New Roman" w:cs="Times New Roman"/><w:sz w:val="18"/><w:szCs w:val="18"/><w:lang w:val="en-US"/></w:rPr></w:pPr><w:r w:rsidRPr="00793416"><w:rPr><w:rFonts w:ascii="Times New Roman" w:hAnsi="Times New Roman" w:cs="Times New Roman"/><w:i/><w:iCs/><w:sz w:val="18"/><w:szCs w:val="18"/><w:lang w:val="en-US"/></w:rPr><w:t>Abbreviations</w:t></w:r><w:r w:rsidRPr="00793416"><w:rPr><w:rFonts w:ascii="Times New Roman" w:hAnsi="Times New Roman" w:cs="Times New Roman"/><w:sz w:val="18"/><w:szCs w:val="18"/><w:lang w:val="en-US"/></w:rPr><w:t xml:space="preserve">: </w:t></w:r><w:proofErr w:type="spellStart"/><w:r w:rsidRPr="00793416"><w:rPr><w:rFonts w:ascii="Times New Roman" w:hAnsi="Times New Roman" w:cs="Times New Roman"/><w:sz w:val="18"/><w:szCs w:val="18"/><w:lang w:val="en-US"/></w:rPr><w:t>mMRC</w:t></w:r><w:proofErr w:type="spellEnd"/><w:r w:rsidRPr="00793416"><w:rPr><w:rFonts w:ascii="Times New Roman" w:hAnsi="Times New Roman" w:cs="Times New Roman"/><w:sz w:val="18"/><w:szCs w:val="18"/><w:lang w:val="en-US"/></w:rPr><w:t xml:space="preserve">, modified Medical Research Council scale; SGRQ-C, COPD-specific St. George Respiratory Questionnaire score; CAT, COPD Assessment Test; CCQ, Clinical COPD Questionnaire; HADS-A, Hospital Anxiety and Depression Scale, Anxiety subscale; HADS-D, Hospital Anxiety and Depression Scale, Depression subscale; 6MWD, 6-minute walking distance; CWRT, Constant Work-Rate Test; TUG, Timed ‘Up and Go’; Nm, </w:t></w:r><w:proofErr w:type="spellStart"/><w:r w:rsidRPr="00793416"><w:rPr><w:rFonts w:ascii="Times New Roman" w:hAnsi="Times New Roman" w:cs="Times New Roman"/><w:sz w:val="18"/><w:szCs w:val="18"/><w:lang w:val="en-US"/></w:rPr><w:t>Newtonmeter</w:t></w:r><w:proofErr w:type="spellEnd"/><w:r w:rsidRPr="00793416"><w:rPr><w:rFonts w:ascii="Times New Roman" w:hAnsi="Times New Roman" w:cs="Times New Roman"/><w:sz w:val="18"/><w:szCs w:val="18"/><w:lang w:val="en-US"/></w:rPr><w:t xml:space="preserve">; J, Joules. </w:t></w:r></w:p><w:p w:rsidR="007A05C3" w:rsidRPr="00793416" w:rsidRDefault="007A05C3" w:rsidP="007A05C3"><w:pPr><w:suppressLineNumbers/><w:rPr><w:rFonts w:ascii="Times New Roman" w:hAnsi="Times New Roman" w:cs="Times New Roman"/><w:sz w:val="18"/><w:szCs w:val="18"/><w:lang w:val="en-US"/></w:rPr></w:pPr></w:p><w:p w:rsidR="00ED5B5B" w:rsidRPr="00793416" w:rsidRDefault="00E679AD" w:rsidP="007A05C3"><w:pPr><w:rPr><w:rFonts w:ascii="Times New Roman" w:hAnsi="Times New Roman" w:cs="Times New Roman"/><w:lang w:val="en-US"/></w:rPr></w:pPr><w:r w:rsidRPr="00793416"><w:rPr><w:rFonts w:ascii="Times New Roman" w:hAnsi="Times New Roman" w:cs="Times New Roman"/><w:lang w:val="en-US"/></w:rPr><w:t xml:space="preserve"> </w:t></w:r></w:p><w:sectPr w:rsidR="00ED5B5B" w:rsidRPr="00793416"><w:pgSz w:w="11906" w:h="16838"/><w:pgMar w:top="1417" w:right="1417" w:bottom="1417" w:left="1417" w:header="708" w:footer="708" w:gutter="0"/><w:cols w:space="708"/><w:docGrid w:linePitch="360"/></w:sectPr></w:body></w:document></pkg:xmlData></pkg:part><pkg:part pkg:name="/word/theme/theme1.xml" pkg:contentType="application/vnd.openxmlformats-officedocument.theme+xml"><pkg:xmlData><a:theme name="Kantoorthema" xmlns:a="http://schemas.openxmlformats.org/drawingml/2006/main"><a:themeElements><a:clrScheme name="Kantoor"><a:dk1><a:sysClr val="windowText" lastClr="000000"/></a:dk1><a:lt1><a:sysClr val="window" lastClr="FFFFFF"/></a:lt1><a:dk2><a:srgbClr val="44546A"/></a:dk2><a:lt2><a:srgbClr val="E7E6E6"/></a:lt2><a:accent1><a:srgbClr val="5B9BD5"/></a:accent1><a:accent2><a:srgbClr val="ED7D31"/></a:accent2><a:accent3><a:srgbClr val="A5A5A5"/></a:accent3><a:accent4><a:srgbClr val="FFC000"/></a:accent4><a:accent5><a:srgbClr val="4472C4"/></a:accent5><a:accent6><a:srgbClr val="70AD47"/></a:accent6><a:hlink><a:srgbClr val="0563C1"/></a:hlink><a:folHlink><a:srgbClr val="954F72"/></a:folHlink></a:clrScheme><a:fontScheme name="Kantoor"><a:majorFont><a:latin typeface="Calibri Light" panose="020F0302020204030204"/><a:ea typeface=""/><a:cs typeface=""/><a:font script="Jpan" typeface="ＭＳ ゴシック"/><a:font script="Hang" typeface="맑은 고딕"/><a:font script="Hans" typeface="宋体"/><a:font script="Hant" typeface="新細明體"/><a:font script="Arab" typeface="Times New Roman"/><a:font script="Hebr" typeface="Times New Roman"/><a:font script="Thai" typeface="Angsana New"/><a:font script="Ethi" typeface="Nyala"/><a:font script="Beng" typeface="Vrinda"/><a:font script="Gujr" typeface="Shruti"/><a:font script="Khmr" typeface="MoolBoran"/><a:font script="Knda" typeface="Tunga"/><a:font script="Guru" typeface="Raavi"/><a:font script="Cans" typeface="Euphemia"/><a:font script="Cher" typeface="Plantagenet Cherokee"/><a:font script="Yiii" typeface="Microsoft Yi Baiti"/><a:font script="Tibt" typeface="Microsoft Himalaya"/><a:font script="Thaa" typeface="MV Boli"/><a:font script="Deva" typeface="Mangal"/><a:font script="Telu" typeface="Gautami"/><a:font script="Taml" typeface="Latha"/><a:font script="Syrc" typeface="Estrangelo Edessa"/><a:font script="Orya" typeface="Kalinga"/><a:font script="Mlym" typeface="Kartika"/><a:font script="Laoo" typeface="DokChampa"/><a:font script="Sinh" typeface="Iskoola Pota"/><a:font script="Mong" typeface="Mongolian Baiti"/><a:font script="Viet" typeface="Times New Roman"/><a:font script="Uigh" typeface="Microsoft Uighur"/><a:font script="Geor" typeface="Sylfaen"/></a:majorFont><a:minorFont><a:latin typeface="Calibri" panose="020F0502020204030204"/><a:ea typeface=""/><a:cs typeface=""/><a:font script="Jpan" typeface="ＭＳ 明朝"/><a:font script="Hang" typeface="맑은 고딕"/><a:font script="Hans" typeface="宋体"/><a:font script="Hant" typeface="新細明體"/><a:font script="Arab" typeface="Arial"/><a:font script="Hebr" typeface="Arial"/><a:font script="Thai" typeface="Cordia New"/><a:font script="Ethi" typeface="Nyala"/><a:font script="Beng" typeface="Vrinda"/><a:font script="Gujr" typeface="Shruti"/><a:font script="Khmr" typeface="DaunPenh"/><a:font script="Knda" typeface="Tunga"/><a:font script="Guru" typeface="Raavi"/><a:font script="Cans" typeface="Euphemia"/><a:font script="Cher" typeface="Plantagenet Cherokee"/><a:font script="Yiii" typeface="Microsoft Yi Baiti"/><a:font script="Tibt" typeface="Microsoft Himalaya"/><a:font script="Thaa" typeface="MV Boli"/><a:font script="Deva" typeface="Mangal"/><a:font script="Telu" typeface="Gautami"/><a:font script="Taml" typeface="Latha"/><a:font script="Syrc" typeface="Estrangelo Edessa"/><a:font script="Orya" typeface="Kalinga"/><a:font script="Mlym" typeface="Kartika"/><a:font script="Laoo" typeface="DokChampa"/><a:font script="Sinh" typeface="Iskoola Pota"/><a:font script="Mong" typeface="Mongolian Baiti"/><a:font script="Viet" typeface="Arial"/><a:font script="Uigh" typeface="Microsoft Uighur"/><a:font script="Geor" typeface="Sylfaen"/></a:minorFont></a:fontScheme><a:fmtScheme name="Kantoor"><a:fillStyleLst><a:solidFill><a:schemeClr val="phClr"/></a:solidFill><a:gradFill rotWithShape="1"><a:gsLst><a:gs pos="0"><a:schemeClr val="phClr"><a:lumMod val="110000"/><a:satMod val="105000"/><a:tint val="67000"/></a:schemeClr></a:gs><a:gs pos="50000"><a:schemeClr val="phClr"><a:lumMod val="105000"/><a:satMod val="103000"/><a:tint val="73000"/></a:schemeClr></a:gs><a:gs pos="100000"><a:schemeClr val="phClr"><a:lumMod val="105000"/><a:satMod val="109000"/><a:tint val="81000"/></a:schemeClr></a:gs></a:gsLst><a:lin ang="5400000" scaled="0"/></a:gradFill><a:gradFill rotWithShape="1"><a:gsLst><a:gs pos="0"><a:schemeClr val="phClr"><a:satMod val="103000"/><a:lumMod val="102000"/><a:tint val="94000"/></a:schemeClr></a:gs><a:gs pos="50000"><a:schemeClr val="phClr"><a:satMod val="110000"/><a:lumMod val="100000"/><a:shade val="100000"/></a:schemeClr></a:gs><a:gs pos="100000"><a:schemeClr val="phClr"><a:lumMod val="99000"/><a:satMod val="120000"/><a:shade val="78000"/></a:schemeClr></a:gs></a:gsLst><a:lin ang="5400000" scaled="0"/></a:gradFill></a:fillStyleLst><a:lnStyleLst><a:ln w="6350" cap="flat" cmpd="sng" algn="ctr"><a:solidFill><a:schemeClr val="phClr"/></a:solidFill><a:prstDash val="solid"/><a:miter lim="800000"/></a:ln><a:ln w="12700" cap="flat" cmpd="sng" algn="ctr"><a:solidFill><a:schemeClr val="phClr"/></a:solidFill><a:prstDash val="solid"/><a:miter lim="800000"/></a:ln><a:ln w="19050" cap="flat" cmpd="sng" algn="ctr"><a:solidFill><a:schemeClr val="phClr"/></a:solidFill><a:prstDash val="solid"/><a:miter lim="800000"/></a:ln></a:lnStyleLst><a:effectStyleLst><a:effectStyle><a:effectLst/></a:effectStyle><a:effectStyle><a:effectLst/></a:effectStyle><a:effectStyle><a:effectLst><a:outerShdw blurRad="57150" dist="19050" dir="5400000" algn="ctr" rotWithShape="0"><a:srgbClr val="000000"><a:alpha val="63000"/></a:srgbClr></a:outerShdw></a:effectLst></a:effectStyle></a:effectStyleLst><a:bgFillStyleLst><a:solidFill><a:schemeClr val="phClr"/></a:solidFill><a:solidFill><a:schemeClr val="phClr"><a:tint val="95000"/><a:satMod val="170000"/></a:schemeClr></a:solidFill><a:gradFill rotWithShape="1"><a:gsLst><a:gs pos="0"><a:schemeClr val="phClr"><a:tint val="93000"/><a:satMod val="150000"/><a:shade val="98000"/><a:lumMod val="102000"/></a:schemeClr></a:gs><a:gs pos="50000"><a:schemeClr val="phClr"><a:tint val="98000"/><a:satMod val="130000"/><a:shade val="90000"/><a:lumMod val="103000"/></a:schemeClr></a:gs><a:gs pos="100000"><a:schemeClr val="phClr"><a:shade val="63000"/><a:satMod val="120000"/></a:schemeClr></a:gs></a:gsLst><a:lin ang="5400000" scaled="0"/></a:gradFill></a:bgFillStyleLst></a:fmtScheme></a:themeElements><a:objectDefaults/><a:extraClrSchemeLst/><a:extLst><a:ext uri="{05A4C25C-085E-4340-85A3-A5531E510DB2}"><thm15:themeFamily name="Office Theme" id="{62F939B6-93AF-4DB8-9C6B-D6C7DFDC589F}" vid="{4A3C46E8-61CC-4603-A589-7422A47A8E4A}" xmlns:thm15="http://schemas.microsoft.com/office/thememl/2012/main"/></a:ext></a:extLst></a:theme></pkg:xmlData></pkg:part><pkg:part pkg:name="/word/settings.xml" pkg:contentType="application/vnd.openxmlformats-officedocument.wordprocessingml.settings+xml"><pkg:xmlData><w:settings mc:Ignorable="w14 w15" xmlns:mc="http://schemas.openxmlformats.org/markup-compatibility/2006" xmlns:o="urn:schemas-microsoft-com:office:office" xmlns:r="http://schemas.openxmlformats.org/officeDocument/2006/relationships" xmlns:m="http://schemas.openxmlformats.org/officeDocument/2006/math" xmlns:v="urn:schemas-microsoft-com:vml" xmlns:w10="urn:schemas-microsoft-com:office:word" xmlns:w="http://schemas.openxmlformats.org/wordprocessingml/2006/main" xmlns:w14="http://schemas.microsoft.com/office/word/2010/wordml" xmlns:w15="http://schemas.microsoft.com/office/word/2012/wordml" xmlns:sl="http://schemas.openxmlformats.org/schemaLibrary/2006/main"><w:zoom w:percent="100"/><w:proofState w:spelling="clean"/><w:trackRevisions/><w:defaultTabStop w:val="708"/><w:hyphenationZone w:val="425"/><w:characterSpacingControl w:val="doNotCompress"/><w:compat><w:compatSetting w:name="compatibilityMode" w:uri="http://schemas.microsoft.com/office/word" w:val="15"/><w:compatSetting w:name="overrideTableStyleFontSizeAndJustification" w:uri="http://schemas.microsoft.com/office/word" w:val="1"/><w:compatSetting w:name="enableOpenTypeFeatures" w:uri="http://schemas.microsoft.com/office/word" w:val="1"/><w:compatSetting w:name="doNotFlipMirrorIndents" w:uri="http://schemas.microsoft.com/office/word" w:val="1"/><w:compatSetting w:name="differentiateMultirowTableHeaders" w:uri="http://schemas.microsoft.com/office/word" w:val="1"/></w:compat><w:rsids><w:rsidRoot w:val="00E679AD"/><w:rsid w:val="0048450E"/><w:rsid w:val="004F70C5"/><w:rsid w:val="005E5C18"/><w:rsid w:val="006B730C"/><w:rsid w:val="00793416"/><w:rsid w:val="007A05C3"/><w:rsid w:val="007C5F73"/><w:rsid w:val="00901DB4"/><w:rsid w:val="00916196"/><w:rsid w:val="00926FE6"/><w:rsid w:val="00AC7F0A"/><w:rsid w:val="00B01F89"/><w:rsid w:val="00B622B4"/><w:rsid w:val="00E679AD"/><w:rsid w:val="00EB293E"/><w:rsid w:val="00ED5B5B"/><w:rsid w:val="00F007EC"/></w:rsids><m:mathPr><m:mathFont m:val="Cambria Math"/><m:brkBin m:val="before"/><m:brkBinSub m:val="--"/><m:smallFrac m:val="0"/><m:dispDef/><m:lMargin m:val="0"/><m:rMargin m:val="0"/><m:defJc m:val="centerGroup"/><m:wrapIndent m:val="1440"/><m:intLim m:val="subSup"/><m:naryLim m:val="undOvr"/></m:mathPr><w:themeFontLang w:val="nl-NL"/><w:clrSchemeMapping w:bg1="light1" w:t1="dark1" w:bg2="light2" w:t2="dark2" w:accent1="accent1" w:accent2="accent2" w:accent3="accent3" w:accent4="accent4" w:accent5="accent5" w:accent6="accent6" w:hyperlink="hyperlink" w:followedHyperlink="followedHyperlink"/><w:shapeDefaults><o:shapedefaults v:ext="edit" spidmax="1026"/><o:shapelayout v:ext="edit"><o:idmap v:ext="edit" data="1"/></o:shapelayout></w:shapeDefaults><w:decimalSymbol w:val=","/><w:listSeparator w:val=";"/><w15:chartTrackingRefBased/><w15:docId w15:val="{A332FC22-04F2-462F-80D4-7A30E2E15204}"/></w:settings></pkg:xmlData></pkg:part><pkg:part pkg:name="/word/fontTable.xml" pkg:contentType="application/vnd.openxmlformats-officedocument.wordprocessingml.fontTable+xml"><pkg:xmlData><w:fonts mc:Ignorable="w14 w15" xmlns:mc="http://schemas.openxmlformats.org/markup-compatibility/2006" xmlns:r="http://schemas.openxmlformats.org/officeDocument/2006/relationships" xmlns:w="http://schemas.openxmlformats.org/wordprocessingml/2006/main" xmlns:w14="http://schemas.microsoft.com/office/word/2010/wordml" xmlns:w15="http://schemas.microsoft.com/office/word/2012/wordml"><w:font w:name="Calibri"><w:panose1 w:val="020F0502020204030204"/><w:charset w:val="00"/><w:family w:val="swiss"/><w:pitch w:val="variable"/><w:sig w:usb0="E00002FF" w:usb1="4000ACFF" w:usb2="00000001" w:usb3="00000000" w:csb0="0000019F" w:csb1="00000000"/></w:font><w:font w:name="Times New Roman"><w:panose1 w:val="02020603050405020304"/><w:charset w:val="00"/><w:family w:val="roman"/><w:pitch w:val="variable"/><w:sig w:usb0="E0002EFF" w:usb1="C0007843" w:usb2="00000009" w:usb3="00000000" w:csb0="000001FF" w:csb1="00000000"/></w:font><w:font w:name="Segoe UI"><w:panose1 w:val="020B0502040204020203"/><w:charset w:val="00"/><w:family w:val="swiss"/><w:pitch w:val="variable"/><w:sig w:usb0="E4002EFF" w:usb1="C000E47F" w:usb2="00000009" w:usb3="00000000" w:csb0="000001FF" w:csb1="00000000"/></w:font><w:font w:name="Calibri Light"><w:panose1 w:val="020F0302020204030204"/><w:charset w:val="00"/><w:family w:val="swiss"/><w:pitch w:val="variable"/><w:sig w:usb0="A00002EF" w:usb1="4000207B" w:usb2="00000000" w:usb3="00000000" w:csb0="0000019F" w:csb1="00000000"/></w:font></w:fonts></pkg:xmlData></pkg:part><pkg:part pkg:name="/word/webSettings.xml" pkg:contentType="application/vnd.openxmlformats-officedocument.wordprocessingml.webSettings+xml"><pkg:xmlData><w:webSettings mc:Ignorable="w14 w15" xmlns:mc="http://schemas.openxmlformats.org/markup-compatibility/2006" xmlns:r="http://schemas.openxmlformats.org/officeDocument/2006/relationships" xmlns:w="http://schemas.openxmlformats.org/wordprocessingml/2006/main" xmlns:w14="http://schemas.microsoft.com/office/word/2010/wordml" xmlns:w15="http://schemas.microsoft.com/office/word/2012/wordml"><w:optimizeForBrowser/><w:allowPNG/></w:webSettings></pkg:xmlData></pkg:part><pkg:part pkg:name="/docProps/core.xml" pkg:contentType="application/vnd.openxmlformats-package.core-properties+xml" pkg:padding="256"><pkg:xmlData><cp:coreProperties xmlns:cp="http://schemas.openxmlformats.org/package/2006/metadata/core-properties" xmlns:dc="http://purl.org/dc/elements/1.1/" xmlns:dcterms="http://purl.org/dc/terms/" xmlns:dcmitype="http://purl.org/dc/dcmitype/" xmlns:xsi="http://www.w3.org/2001/XMLSchema-instance"><dc:title/><dc:subject/><dc:creator>Roy Meys</dc:creator><cp:keywords/><dc:description/><cp:lastModifiedBy>Roy Meys</cp:lastModifiedBy><cp:revision>3</cp:revision><dcterms:created xsi:type="dcterms:W3CDTF">2019-09-17T09:58:00Z</dcterms:created><dcterms:modified xsi:type="dcterms:W3CDTF">2020-03-30T16:44:00Z</dcterms:modified></cp:coreProperties></pkg:xmlData></pkg:part><pkg:part pkg:name="/word/styles.xml" pkg:contentType="application/vnd.openxmlformats-officedocument.wordprocessingml.styles+xml"><pkg:xmlData><w:styles mc:Ignorable="w14 w15" xmlns:mc="http://schemas.openxmlformats.org/markup-compatibility/2006" xmlns:r="http://schemas.openxmlformats.org/officeDocument/2006/relationships" xmlns:w="http://schemas.openxmlformats.org/wordprocessingml/2006/main" xmlns:w14="http://schemas.microsoft.com/office/word/2010/wordml" xmlns:w15="http://schemas.microsoft.com/office/word/2012/wordml"><w:docDefaults><w:rPrDefault><w:rPr><w:rFonts w:asciiTheme="minorHAnsi" w:eastAsiaTheme="minorHAnsi" w:hAnsiTheme="minorHAnsi" w:cstheme="minorBidi"/><w:sz w:val="22"/><w:szCs w:val="22"/><w:lang w:val="nl-NL" w:eastAsia="en-US" w:bidi="ar-SA"/></w:rPr></w:rPrDefault><w:pPrDefault><w:pPr><w:spacing w:after="160" w:line="259" w:lineRule="auto"/></w:pPr></w:pPrDefault></w:docDefaults><w:latentStyles w:defLockedState="0" w:defUIPriority="99" w:defSemiHidden="0" w:defUnhideWhenUsed="0" w:defQFormat="0" w:count="371"><w:lsdException w:name="Normal" w:uiPriority="0" w:qFormat="1"/><w:lsdException w:name="heading 1" w:uiPriority="9" w:qFormat="1"/><w:lsdException w:name="heading 2" w:semiHidden="1" w:uiPriority="9" w:unhideWhenUsed="1" w:qFormat="1"/><w:lsdException w:name="heading 3" w:semiHidden="1" w:uiPriority="9" w:unhideWhenUsed="1" w:qFormat="1"/><w:lsdException w:name="heading 4" w:semiHidden="1" w:uiPriority="9" w:unhideWhenUsed="1" w:qFormat="1"/><w:lsdException w:name="heading 5" w:semiHidden="1" w:uiPriority="9" w:unhideWhenUsed="1" w:qFormat="1"/><w:lsdException w:name="heading 6" w:semiHidden="1" w:uiPriority="9" w:unhideWhenUsed="1" w:qFormat="1"/><w:lsdException w:name="heading 7" w:semiHidden="1" w:uiPriority="9" w:unhideWhenUsed="1" w:qFormat="1"/><w:lsdException w:name="heading 8" w:semiHidden="1" w:uiPriority="9" w:unhideWhenUsed="1" w:qFormat="1"/><w:lsdException w:name="heading 9" w:semiHidden="1" w:uiPriority="9" w:unhideWhenUsed="1" w:qFormat="1"/><w:lsdException w:name="index 1" w:semiHidden="1" w:unhideWhenUsed="1"/><w:lsdException w:name="index 2" w:semiHidden="1" w:unhideWhenUsed="1"/><w:lsdException w:name="index 3" w:semiHidden="1" w:unhideWhenUsed="1"/><w:lsdException w:name="index 4" w:semiHidden="1" w:unhideWhenUsed="1"/><w:lsdException w:name="index 5" w:semiHidden="1" w:unhideWhenUsed="1"/><w:lsdException w:name="index 6" w:semiHidden="1" w:unhideWhenUsed="1"/><w:lsdException w:name="index 7" w:semiHidden="1" w:unhideWhenUsed="1"/><w:lsdException w:name="index 8" w:semiHidden="1" w:unhideWhenUsed="1"/><w:lsdException w:name="index 9" w:semiHidden="1" w:unhideWhenUsed="1"/><w:lsdException w:name="toc 1" w:semiHidden="1" w:uiPriority="39" w:unhideWhenUsed="1"/><w:lsdException w:name="toc 2" w:semiHidden="1" w:uiPriority="39" w:unhideWhenUsed="1"/><w:lsdException w:name="toc 3" w:semiHidden="1" w:uiPriority="39" w:unhideWhenUsed="1"/><w:lsdException w:name="toc 4" w:semiHidden="1" w:uiPriority="39" w:unhideWhenUsed="1"/><w:lsdException w:name="toc 5" w:semiHidden="1" w:uiPriority="39" w:unhideWhenUsed="1"/><w:lsdException w:name="toc 6" w:semiHidden="1" w:uiPriority="39" w:unhideWhenUsed="1"/><w:lsdException w:name="toc 7" w:semiHidden="1" w:uiPriority="39" w:unhideWhenUsed="1"/><w:lsdException w:name="toc 8" w:semiHidden="1" w:uiPriority="39" w:unhideWhenUsed="1"/><w:lsdException w:name="toc 9" w:semiHidden="1" w:uiPriority="39" w:unhideWhenUsed="1"/><w:lsdException w:name="Normal Indent" w:semiHidden="1" w:unhideWhenUsed="1"/><w:lsdException w:name="footnote text" w:semiHidden="1" w:unhideWhenUsed="1"/><w:lsdException w:name="annotation text" w:semiHidden="1" w:unhideWhenUsed="1"/><w:lsdException w:name="header" w:semiHidden="1" w:unhideWhenUsed="1"/><w:lsdException w:name="footer" w:semiHidden="1" w:unhideWhenUsed="1"/><w:lsdException w:name="index heading" w:semiHidden="1" w:unhideWhenUsed="1"/><w:lsdException w:name="caption" w:semiHidden="1" w:uiPriority="35" w:unhideWhenUsed="1" w:qFormat="1"/><w:lsdException w:name="table of figures" w:semiHidden="1" w:unhideWhenUsed="1"/><w:lsdException w:name="envelope address" w:semiHidden="1" w:unhideWhenUsed="1"/><w:lsdException w:name="envelope return" w:semiHidden="1" w:unhideWhenUsed="1"/><w:lsdException w:name="footnote reference" w:semiHidden="1" w:unhideWhenUsed="1"/><w:lsdException w:name="annotation reference" w:semiHidden="1" w:unhideWhenUsed="1"/><w:lsdException w:name="line number" w:semiHidden="1" w:unhideWhenUsed="1"/><w:lsdException w:name="page number" w:semiHidden="1" w:unhideWhenUsed="1"/><w:lsdException w:name="endnote reference" w:semiHidden="1" w:unhideWhenUsed="1"/><w:lsdException w:name="endnote text" w:semiHidden="1" w:unhideWhenUsed="1"/><w:lsdException w:name="table of authorities" w:semiHidden="1" w:unhideWhenUsed="1"/><w:lsdException w:name="macro" w:semiHidden="1" w:unhideWhenUsed="1"/><w:lsdException w:name="toa heading" w:semiHidden="1" w:unhideWhenUsed="1"/><w:lsdException w:name="List" w:semiHidden="1" w:unhideWhenUsed="1"/><w:lsdException w:name="List Bullet" w:semiHidden="1" w:unhideWhenUsed="1"/><w:lsdException w:name="List Number" w:semiHidden="1" w:unhideWhenUsed="1"/><w:lsdException w:name="List 2" w:semiHidden="1" w:unhideWhenUsed="1"/><w:lsdException w:name="List 3" w:semiHidden="1" w:unhideWhenUsed="1"/><w:lsdException w:name="List 4" w:semiHidden="1" w:unhideWhenUsed="1"/><w:lsdException w:name="List 5" w:semiHidden="1" w:unhideWhenUsed="1"/><w:lsdException w:name="List Bullet 2" w:semiHidden="1" w:unhideWhenUsed="1"/><w:lsdException w:name="List Bullet 3" w:semiHidden="1" w:unhideWhenUsed="1"/><w:lsdException w:name="List Bullet 4" w:semiHidden="1" w:unhideWhenUsed="1"/><w:lsdException w:name="List Bullet 5" w:semiHidden="1" w:unhideWhenUsed="1"/><w:lsdException w:name="List Number 2" w:semiHidden="1" w:unhideWhenUsed="1"/><w:lsdException w:name="List Number 3" w:semiHidden="1" w:unhideWhenUsed="1"/><w:lsdException w:name="List Number 4" w:semiHidden="1" w:unhideWhenUsed="1"/><w:lsdException w:name="List Number 5" w:semiHidden="1" w:unhideWhenUsed="1"/><w:lsdException w:name="Title" w:uiPriority="10" w:qFormat="1"/><w:lsdException w:name="Closing" w:semiHidden="1" w:unhideWhenUsed="1"/><w:lsdException w:name="Signature" w:semiHidden="1" w:unhideWhenUsed="1"/><w:lsdException w:name="Default Paragraph Font" w:semiHidden="1" w:uiPriority="1" w:unhideWhenUsed="1"/><w:lsdException w:name="Body Text" w:semiHidden="1" w:unhideWhenUsed="1"/><w:lsdException w:name="Body Text Indent" w:semiHidden="1" w:unhideWhenUsed="1"/><w:lsdException w:name="List Continue" w:semiHidden="1" w:unhideWhenUsed="1"/><w:lsdException w:name="List Continue 2" w:semiHidden="1" w:unhideWhenUsed="1"/><w:lsdException w:name="List Continue 3" w:semiHidden="1" w:unhideWhenUsed="1"/><w:lsdException w:name="List Continue 4" w:semiHidden="1" w:unhideWhenUsed="1"/><w:lsdException w:name="List Continue 5" w:semiHidden="1" w:unhideWhenUsed="1"/><w:lsdException w:name="Message Header" w:semiHidden="1" w:unhideWhenUsed="1"/><w:lsdException w:name="Subtitle" w:uiPriority="11" w:qFormat="1"/><w:lsdException w:name="Salutation" w:semiHidden="1" w:unhideWhenUsed="1"/><w:lsdException w:name="Date" w:semiHidden="1" w:unhideWhenUsed="1"/><w:lsdException w:name="Body Text First Indent" w:semiHidden="1" w:unhideWhenUsed="1"/><w:lsdException w:name="Body Text First Indent 2" w:semiHidden="1" w:unhideWhenUsed="1"/><w:lsdException w:name="Note Heading" w:semiHidden="1" w:unhideWhenUsed="1"/><w:lsdException w:name="Body Text 2" w:semiHidden="1" w:unhideWhenUsed="1"/><w:lsdException w:name="Body Text 3" w:semiHidden="1" w:unhideWhenUsed="1"/><w:lsdException w:name="Body Text Indent 2" w:semiHidden="1" w:unhideWhenUsed="1"/><w:lsdException w:name="Body Text Indent 3" w:semiHidden="1" w:unhideWhenUsed="1"/><w:lsdException w:name="Block Text" w:semiHidden="1" w:unhideWhenUsed="1"/><w:lsdException w:name="Hyperlink" w:semiHidden="1" w:unhideWhenUsed="1"/><w:lsdException w:name="FollowedHyperlink" w:semiHidden="1" w:unhideWhenUsed="1"/><w:lsdException w:name="Strong" w:uiPriority="22" w:qFormat="1"/><w:lsdException w:name="Emphasis" w:uiPriority="20" w:qFormat="1"/><w:lsdException w:name="Document Map" w:semiHidden="1" w:unhideWhenUsed="1"/><w:lsdException w:name="Plain Text" w:semiHidden="1" w:unhideWhenUsed="1"/><w:lsdException w:name="E-mail Signature" w:semiHidden="1" w:unhideWhenUsed="1"/><w:lsdException w:name="HTML Top of Form" w:semiHidden="1" w:unhideWhenUsed="1"/><w:lsdException w:name="HTML Bottom of Form" w:semiHidden="1" w:unhideWhenUsed="1"/><w:lsdException w:name="Normal (Web)" w:semiHidden="1" w:unhideWhenUsed="1"/><w:lsdException w:name="HTML Acronym" w:semiHidden="1" w:unhideWhenUsed="1"/><w:lsdException w:name="HTML Address" w:semiHidden="1" w:unhideWhenUsed="1"/><w:lsdException w:name="HTML Cite" w:semiHidden="1" w:unhideWhenUsed="1"/><w:lsdException w:name="HTML Code" w:semiHidden="1" w:unhideWhenUsed="1"/><w:lsdException w:name="HTML Definition" w:semiHidden="1" w:unhideWhenUsed="1"/><w:lsdException w:name="HTML Keyboard" w:semiHidden="1" w:unhideWhenUsed="1"/><w:lsdException w:name="HTML Preformatted" w:semiHidden="1" w:unhideWhenUsed="1"/><w:lsdException w:name="HTML Sample" w:semiHidden="1" w:unhideWhenUsed="1"/><w:lsdException w:name="HTML Typewriter" w:semiHidden="1" w:unhideWhenUsed="1"/><w:lsdException w:name="HTML Variable" w:semiHidden="1" w:unhideWhenUsed="1"/><w:lsdException w:name="Normal Table" w:semiHidden="1" w:unhideWhenUsed="1"/><w:lsdException w:name="annotation subject" w:semiHidden="1" w:unhideWhenUsed="1"/><w:lsdException w:name="No List" w:semiHidden="1" w:unhideWhenUsed="1"/><w:lsdException w:name="Outline List 1" w:semiHidden="1" w:unhideWhenUsed="1"/><w:lsdException w:name="Outline List 2" w:semiHidden="1" w:unhideWhenUsed="1"/><w:lsdException w:name="Outline List 3" w:semiHidden="1" w:unhideWhenUsed="1"/><w:lsdException w:name="Table Simple 1" w:semiHidden="1" w:unhideWhenUsed="1"/><w:lsdException w:name="Table Simple 2" w:semiHidden="1" w:unhideWhenUsed="1"/><w:lsdException w:name="Table Simple 3" w:semiHidden="1" w:unhideWhenUsed="1"/><w:lsdException w:name="Table Classic 1" w:semiHidden="1" w:unhideWhenUsed="1"/><w:lsdException w:name="Table Classic 2" w:semiHidden="1" w:unhideWhenUsed="1"/><w:lsdException w:name="Table Classic 3" w:semiHidden="1" w:unhideWhenUsed="1"/><w:lsdException w:name="Table Classic 4" w:semiHidden="1" w:unhideWhenUsed="1"/><w:lsdException w:name="Table Colorful 1" w:semiHidden="1" w:unhideWhenUsed="1"/><w:lsdException w:name="Table Colorful 2" w:semiHidden="1" w:unhideWhenUsed="1"/><w:lsdException w:name="Table Colorful 3" w:semiHidden="1" w:unhideWhenUsed="1"/><w:lsdException w:name="Table Columns 1" w:semiHidden="1" w:unhideWhenUsed="1"/><w:lsdException w:name="Table Columns 2" w:semiHidden="1" w:unhideWhenUsed="1"/><w:lsdException w:name="Table Columns 3" w:semiHidden="1" w:unhideWhenUsed="1"/><w:lsdException w:name="Table Columns 4" w:semiHidden="1" w:unhideWhenUsed="1"/><w:lsdException w:name="Table Columns 5" w:semiHidden="1" w:unhideWhenUsed="1"/><w:lsdException w:name="Table Grid 1" w:semiHidden="1" w:unhideWhenUsed="1"/><w:lsdException w:name="Table Grid 2" w:semiHidden="1" w:unhideWhenUsed="1"/><w:lsdException w:name="Table Grid 3" w:semiHidden="1" w:unhideWhenUsed="1"/><w:lsdException w:name="Table Grid 4" w:semiHidden="1" w:unhideWhenUsed="1"/><w:lsdException w:name="Table Grid 5" w:semiHidden="1" w:unhideWhenUsed="1"/><w:lsdException w:name="Table Grid 6" w:semiHidden="1" w:unhideWhenUsed="1"/><w:lsdException w:name="Table Grid 7" w:semiHidden="1" w:unhideWhenUsed="1"/><w:lsdException w:name="Table Grid 8" w:semiHidden="1" w:unhideWhenUsed="1"/><w:lsdException w:name="Table List 1" w:semiHidden="1" w:unhideWhenUsed="1"/><w:lsdException w:name="Table List 2" w:semiHidden="1" w:unhideWhenUsed="1"/><w:lsdException w:name="Table List 3" w:semiHidden="1" w:unhideWhenUsed="1"/><w:lsdException w:name="Table List 4" w:semiHidden="1" w:unhideWhenUsed="1"/><w:lsdException w:name="Table List 5" w:semiHidden="1" w:unhideWhenUsed="1"/><w:lsdException w:name="Table List 6" w:semiHidden="1" w:unhideWhenUsed="1"/><w:lsdException w:name="Table List 7" w:semiHidden="1" w:unhideWhenUsed="1"/><w:lsdException w:name="Table List 8" w:semiHidden="1" w:unhideWhenUsed="1"/><w:lsdException w:name="Table 3D effects 1" w:semiHidden="1" w:unhideWhenUsed="1"/><w:lsdException w:name="Table 3D effects 2" w:semiHidden="1" w:unhideWhenUsed="1"/><w:lsdException w:name="Table 3D effects 3" w:semiHidden="1" w:unhideWhenUsed="1"/><w:lsdException w:name="Table Contemporary" w:semiHidden="1" w:unhideWhenUsed="1"/><w:lsdException w:name="Table Elegant" w:semiHidden="1" w:unhideWhenUsed="1"/><w:lsdException w:name="Table Professional" w:semiHidden="1" w:unhideWhenUsed="1"/><w:lsdException w:name="Table Subtle 1" w:semiHidden="1" w:unhideWhenUsed="1"/><w:lsdException w:name="Table Subtle 2" w:semiHidden="1" w:unhideWhenUsed="1"/><w:lsdException w:name="Table Web 1" w:semiHidden="1" w:unhideWhenUsed="1"/><w:lsdException w:name="Table Web 2" w:semiHidden="1" w:unhideWhenUsed="1"/><w:lsdException w:name="Table Web 3" w:semiHidden="1" w:unhideWhenUsed="1"/><w:lsdException w:name="Balloon Text" w:semiHidden="1" w:unhideWhenUsed="1"/><w:lsdException w:name="Table Grid" w:uiPriority="39"/><w:lsdException w:name="Table Theme" w:semiHidden="1" w:unhideWhenUsed="1"/><w:lsdException w:name="Placeholder Text" w:semiHidden="1"/><w:lsdException w:name="No Spacing" w:uiPriority="1" w:qFormat="1"/><w:lsdException w:name="Light Shading" w:uiPriority="60"/><w:lsdException w:name="Light List" w:uiPriority="61"/><w:lsdException w:name="Light Grid" w:uiPriority="62"/><w:lsdException w:name="Medium Shading 1" w:uiPriority="63"/><w:lsdException w:name="Medium Shading 2" w:uiPriority="64"/><w:lsdException w:name="Medium List 1" w:uiPriority="65"/><w:lsdException w:name="Medium List 2" w:uiPriority="66"/><w:lsdException w:name="Medium Grid 1" w:uiPriority="67"/><w:lsdException w:name="Medium Grid 2" w:uiPriority="68"/><w:lsdException w:name="Medium Grid 3" w:uiPriority="69"/><w:lsdException w:name="Dark List" w:uiPriority="70"/><w:lsdException w:name="Colorful Shading" w:uiPriority="71"/><w:lsdException w:name="Colorful List" w:uiPriority="72"/><w:lsdException w:name="Colorful Grid" w:uiPriority="73"/><w:lsdException w:name="Light Shading Accent 1" w:uiPriority="60"/><w:lsdException w:name="Light List Accent 1" w:uiPriority="61"/><w:lsdException w:name="Light Grid Accent 1" w:uiPriority="62"/><w:lsdException w:name="Medium Shading 1 Accent 1" w:uiPriority="63"/><w:lsdException w:name="Medium Shading 2 Accent 1" w:uiPriority="64"/><w:lsdException w:name="Medium List 1 Accent 1" w:uiPriority="65"/><w:lsdException w:name="Revision" w:semiHidden="1"/><w:lsdException w:name="List Paragraph" w:uiPriority="34" w:qFormat="1"/><w:lsdException w:name="Quote" w:uiPriority="29" w:qFormat="1"/><w:lsdException w:name="Intense Quote" w:uiPriority="30" w:qFormat="1"/><w:lsdException w:name="Medium List 2 Accent 1" w:uiPriority="66"/><w:lsdException w:name="Medium Grid 1 Accent 1" w:uiPriority="67"/><w:lsdException w:name="Medium Grid 2 Accent 1" w:uiPriority="68"/><w:lsdException w:name="Medium Grid 3 Accent 1" w:uiPriority="69"/><w:lsdException w:name="Dark List Accent 1" w:uiPriority="70"/><w:lsdException w:name="Colorful Shading Accent 1" w:uiPriority="71"/><w:lsdException w:name="Colorful List Accent 1" w:uiPriority="72"/><w:lsdException w:name="Colorful Grid Accent 1" w:uiPriority="73"/><w:lsdException w:name="Light Shading Accent 2" w:uiPriority="60"/><w:lsdException w:name="Light List Accent 2" w:uiPriority="61"/><w:lsdException w:name="Light Grid Accent 2" w:uiPriority="62"/><w:lsdException w:name="Medium Shading 1 Accent 2" w:uiPriority="63"/><w:lsdException w:name="Medium Shading 2 Accent 2" w:uiPriority="64"/><w:lsdException w:name="Medium List 1 Accent 2" w:uiPriority="65"/><w:lsdException w:name="Medium List 2 Accent 2" w:uiPriority="66"/><w:lsdException w:name="Medium Grid 1 Accent 2" w:uiPriority="67"/><w:lsdException w:name="Medium Grid 2 Accent 2" w:uiPriority="68"/><w:lsdException w:name="Medium Grid 3 Accent 2" w:uiPriority="69"/><w:lsdException w:name="Dark List Accent 2" w:uiPriority="70"/><w:lsdException w:name="Colorful Shading Accent 2" w:uiPriority="71"/><w:lsdException w:name="Colorful List Accent 2" w:uiPriority="72"/><w:lsdException w:name="Colorful Grid Accent 2" w:uiPriority="73"/><w:lsdException w:name="Light Shading Accent 3" w:uiPriority="60"/><w:lsdException w:name="Light List Accent 3" w:uiPriority="61"/><w:lsdException w:name="Light Grid Accent 3" w:uiPriority="62"/><w:lsdException w:name="Medium Shading 1 Accent 3" w:uiPriority="63"/><w:lsdException w:name="Medium Shading 2 Accent 3" w:uiPriority="64"/><w:lsdException w:name="Medium List 1 Accent 3" w:uiPriority="65"/><w:lsdException w:name="Medium List 2 Accent 3" w:uiPriority="66"/><w:lsdException w:name="Medium Grid 1 Accent 3" w:uiPriority="67"/><w:lsdException w:name="Medium Grid 2 Accent 3" w:uiPriority="68"/><w:lsdException w:name="Medium Grid 3 Accent 3" w:uiPriority="69"/><w:lsdException w:name="Dark List Accent 3" w:uiPriority="70"/><w:lsdException w:name="Colorful Shading Accent 3" w:uiPriority="71"/><w:lsdException w:name="Colorful List Accent 3" w:uiPriority="72"/><w:lsdException w:name="Colorful Grid Accent 3" w:uiPriority="73"/><w:lsdException w:name="Light Shading Accent 4" w:uiPriority="60"/><w:lsdException w:name="Light List Accent 4" w:uiPriority="61"/><w:lsdException w:name="Light Grid Accent 4" w:uiPriority="62"/><w:lsdException w:name="Medium Shading 1 Accent 4" w:uiPriority="63"/><w:lsdException w:name="Medium Shading 2 Accent 4" w:uiPriority="64"/><w:lsdException w:name="Medium List 1 Accent 4" w:uiPriority="65"/><w:lsdException w:name="Medium List 2 Accent 4" w:uiPriority="66"/><w:lsdException w:name="Medium Grid 1 Accent 4" w:uiPriority="67"/><w:lsdException w:name="Medium Grid 2 Accent 4" w:uiPriority="68"/><w:lsdException w:name="Medium Grid 3 Accent 4" w:uiPriority="69"/><w:lsdException w:name="Dark List Accent 4" w:uiPriority="70"/><w:lsdException w:name="Colorful Shading Accent 4" w:uiPriority="71"/><w:lsdException w:name="Colorful List Accent 4" w:uiPriority="72"/><w:lsdException w:name="Colorful Grid Accent 4" w:uiPriority="73"/><w:lsdException w:name="Light Shading Accent 5" w:uiPriority="60"/><w:lsdException w:name="Light List Accent 5" w:uiPriority="61"/><w:lsdException w:name="Light Grid Accent 5" w:uiPriority="62"/><w:lsdException w:name="Medium Shading 1 Accent 5" w:uiPriority="63"/><w:lsdException w:name="Medium Shading 2 Accent 5" w:uiPriority="64"/><w:lsdException w:name="Medium List 1 Accent 5" w:uiPriority="65"/><w:lsdException w:name="Medium List 2 Accent 5" w:uiPriority="66"/><w:lsdException w:name="Medium Grid 1 Accent 5" w:uiPriority="67"/><w:lsdException w:name="Medium Grid 2 Accent 5" w:uiPriority="68"/><w:lsdException w:name="Medium Grid 3 Accent 5" w:uiPriority="69"/><w:lsdException w:name="Dark List Accent 5" w:uiPriority="70"/><w:lsdException w:name="Colorful Shading Accent 5" w:uiPriority="71"/><w:lsdException w:name="Colorful List Accent 5" w:uiPriority="72"/><w:lsdException w:name="Colorful Grid Accent 5" w:uiPriority="73"/><w:lsdException w:name="Light Shading Accent 6" w:uiPriority="60"/><w:lsdException w:name="Light List Accent 6" w:uiPriority="61"/><w:lsdException w:name="Light Grid Accent 6" w:uiPriority="62"/><w:lsdException w:name="Medium Shading 1 Accent 6" w:uiPriority="63"/><w:lsdException w:name="Medium Shading 2 Accent 6" w:uiPriority="64"/><w:lsdException w:name="Medium List 1 Accent 6" w:uiPriority="65"/><w:lsdException w:name="Medium List 2 Accent 6" w:uiPriority="66"/><w:lsdException w:name="Medium Grid 1 Accent 6" w:uiPriority="67"/><w:lsdException w:name="Medium Grid 2 Accent 6" w:uiPriority="68"/><w:lsdException w:name="Medium Grid 3 Accent 6" w:uiPriority="69"/><w:lsdException w:name="Dark List Accent 6" w:uiPriority="70"/><w:lsdException w:name="Colorful Shading Accent 6" w:uiPriority="71"/><w:lsdException w:name="Colorful List Accent 6" w:uiPriority="72"/><w:lsdException w:name="Colorful Grid Accent 6" w:uiPriority="73"/><w:lsdException w:name="Subtle Emphasis" w:uiPriority="19" w:qFormat="1"/><w:lsdException w:name="Intense Emphasis" w:uiPriority="21" w:qFormat="1"/><w:lsdException w:name="Subtle Reference" w:uiPriority="31" w:qFormat="1"/><w:lsdException w:name="Intense Reference" w:uiPriority="32" w:qFormat="1"/><w:lsdException w:name="Book Title" w:uiPriority="33" w:qFormat="1"/><w:lsdException w:name="Bibliography" w:semiHidden="1" w:uiPriority="37" w:unhideWhenUsed="1"/><w:lsdException w:name="TOC Heading" w:semiHidden="1" w:uiPriority="39" w:unhideWhenUsed="1" w:qFormat="1"/><w:lsdException w:name="Plain Table 1" w:uiPriority="41"/><w:lsdException w:name="Plain Table 3" w:uiPriority="43"/><w:lsdException w:name="Plain Table 4" w:uiPriority="44"/><w:lsdException w:name="Plain Table 5" w:uiPriority="45"/><w:lsdException w:name="Grid Table Light" w:uiPriority="40"/><w:lsdException w:name="Grid Table 1 Light" w:uiPriority="46"/><w:lsdException w:name="Grid Table 2" w:uiPriority="47"/><w:lsdException w:name="Grid Table 3" w:uiPriority="48"/><w:lsdException w:name="Grid Table 4" w:uiPriority="49"/><w:lsdException w:name="Grid Table 5 Dark" w:uiPriority="50"/><w:lsdException w:name="Grid Table 6 Colorful" w:uiPriority="51"/><w:lsdException w:name="Grid Table 7 Colorful" w:uiPriority="52"/><w:lsdException w:name="Grid Table 1 Light Accent 1" w:uiPriority="46"/><w:lsdException w:name="Grid Table 2 Accent 1" w:uiPriority="47"/><w:lsdException w:name="Grid Table 3 Accent 1" w:uiPriority="48"/><w:lsdException w:name="Grid Table 4 Accent 1" w:uiPriority="49"/><w:lsdException w:name="Grid Table 5 Dark Accent 1" w:uiPriority="50"/><w:lsdException w:name="Grid Table 6 Colorful Accent 1" w:uiPriority="51"/><w:lsdException w:name="Grid Table 7 Colorful Accent 1" w:uiPriority="52"/><w:lsdException w:name="Grid Table 1 Light Accent 2" w:uiPriority="46"/><w:lsdException w:name="Grid Table 2 Accent 2" w:uiPriority="47"/><w:lsdException w:name="Grid Table 3 Accent 2" w:uiPriority="48"/><w:lsdException w:name="Grid Table 4 Accent 2" w:uiPriority="49"/><w:lsdException w:name="Grid Table 5 Dark Accent 2" w:uiPriority="50"/><w:lsdException w:name="Grid Table 6 Colorful Accent 2" w:uiPriority="51"/><w:lsdException w:name="Grid Table 7 Colorful Accent 2" w:uiPriority="52"/><w:lsdException w:name="Grid Table 1 Light Accent 3" w:uiPriority="46"/><w:lsdException w:name="Grid Table 2 Accent 3" w:uiPriority="47"/><w:lsdException w:name="Grid Table 3 Accent 3" w:uiPriority="48"/><w:lsdException w:name="Grid Table 4 Accent 3" w:uiPriority="49"/><w:lsdException w:name="Grid Table 5 Dark Accent 3" w:uiPriority="50"/><w:lsdException w:name="Grid Table 6 Colorful Accent 3" w:uiPriority="51"/><w:lsdException w:name="Grid Table 7 Colorful Accent 3" w:uiPriority="52"/><w:lsdException w:name="Grid Table 1 Light Accent 4" w:uiPriority="46"/><w:lsdException w:name="Grid Table 2 Accent 4" w:uiPriority="47"/><w:lsdException w:name="Grid Table 3 Accent 4" w:uiPriority="48"/><w:lsdException w:name="Grid Table 4 Accent 4" w:uiPriority="49"/><w:lsdException w:name="Grid Table 5 Dark Accent 4" w:uiPriority="50"/><w:lsdException w:name="Grid Table 6 Colorful Accent 4" w:uiPriority="51"/><w:lsdException w:name="Grid Table 7 Colorful Accent 4" w:uiPriority="52"/><w:lsdException w:name="Grid Table 1 Light Accent 5" w:uiPriority="46"/><w:lsdException w:name="Grid Table 2 Accent 5" w:uiPriority="47"/><w:lsdException w:name="Grid Table 3 Accent 5" w:uiPriority="48"/><w:lsdException w:name="Grid Table 4 Accent 5" w:uiPriority="49"/><w:lsdException w:name="Grid Table 5 Dark Accent 5" w:uiPriority="50"/><w:lsdException w:name="Grid Table 6 Colorful Accent 5" w:uiPriority="51"/><w:lsdException w:name="Grid Table 7 Colorful Accent 5" w:uiPriority="52"/><w:lsdException w:name="Grid Table 1 Light Accent 6" w:uiPriority="46"/><w:lsdException w:name="Grid Table 2 Accent 6" w:uiPriority="47"/><w:lsdException w:name="Grid Table 3 Accent 6" w:uiPriority="48"/><w:lsdException w:name="Grid Table 4 Accent 6" w:uiPriority="49"/><w:lsdException w:name="Grid Table 5 Dark Accent 6" w:uiPriority="50"/><w:lsdException w:name="Grid Table 6 Colorful Accent 6" w:uiPriority="51"/><w:lsdException w:name="Grid Table 7 Colorful Accent 6" w:uiPriority="52"/><w:lsdException w:name="List Table 1 Light" w:uiPriority="46"/><w:lsdException w:name="List Table 2" w:uiPriority="47"/><w:lsdException w:name="List Table 3" w:uiPriority="48"/><w:lsdException w:name="List Table 4" w:uiPriority="49"/><w:lsdException w:name="List Table 5 Dark" w:uiPriority="50"/><w:lsdException w:name="List Table 6 Colorful" w:uiPriority="51"/><w:lsdException w:name="List Table 7 Colorful" w:uiPriority="52"/><w:lsdException w:name="List Table 1 Light Accent 1" w:uiPriority="46"/><w:lsdException w:name="List Table 2 Accent 1" w:uiPriority="47"/><w:lsdException w:name="List Table 3 Accent 1" w:uiPriority="48"/><w:lsdException w:name="List Table 4 Accent 1" w:uiPriority="49"/><w:lsdException w:name="List Table 5 Dark Accent 1" w:uiPriority="50"/><w:lsdException w:name="List Table 6 Colorful Accent 1" w:uiPriority="51"/><w:lsdException w:name="List Table 7 Colorful Accent 1" w:uiPriority="52"/><w:lsdException w:name="List Table 1 Light Accent 2" w:uiPriority="46"/><w:lsdException w:name="List Table 2 Accent 2" w:uiPriority="47"/><w:lsdException w:name="List Table 3 Accent 2" w:uiPriority="48"/><w:lsdException w:name="List Table 4 Accent 2" w:uiPriority="49"/><w:lsdException w:name="List Table 5 Dark Accent 2" w:uiPriority="50"/><w:lsdException w:name="List Table 6 Colorful Accent 2" w:uiPriority="51"/><w:lsdException w:name="List Table 7 Colorful Accent 2" w:uiPriority="52"/><w:lsdException w:name="List Table 1 Light Accent 3" w:uiPriority="46"/><w:lsdException w:name="List Table 2 Accent 3" w:uiPriority="47"/><w:lsdException w:name="List Table 3 Accent 3" w:uiPriority="48"/><w:lsdException w:name="List Table 4 Accent 3" w:uiPriority="49"/><w:lsdException w:name="List Table 5 Dark Accent 3" w:uiPriority="50"/><w:lsdException w:name="List Table 6 Colorful Accent 3" w:uiPriority="51"/><w:lsdException w:name="List Table 7 Colorful Accent 3" w:uiPriority="52"/><w:lsdException w:name="List Table 1 Light Accent 4" w:uiPriority="46"/><w:lsdException w:name="List Table 2 Accent 4" w:uiPriority="47"/><w:lsdException w:name="List Table 3 Accent 4" w:uiPriority="48"/><w:lsdException w:name="List Table 4 Accent 4" w:uiPriority="49"/><w:lsdException w:name="List Table 5 Dark Accent 4" w:uiPriority="50"/><w:lsdException w:name="List Table 6 Colorful Accent 4" w:uiPriority="51"/><w:lsdException w:name="List Table 7 Colorful Accent 4" w:uiPriority="52"/><w:lsdException w:name="List Table 1 Light Accent 5" w:uiPriority="46"/><w:lsdException w:name="List Table 2 Accent 5" w:uiPriority="47"/><w:lsdException w:name="List Table 3 Accent 5" w:uiPriority="48"/><w:lsdException w:name="List Table 4 Accent 5" w:uiPriority="49"/><w:lsdException w:name="List Table 5 Dark Accent 5" w:uiPriority="50"/><w:lsdException w:name="List Table 6 Colorful Accent 5" w:uiPriority="51"/><w:lsdException w:name="List Table 7 Colorful Accent 5" w:uiPriority="52"/><w:lsdException w:name="List Table 1 Light Accent 6" w:uiPriority="46"/><w:lsdException w:name="List Table 2 Accent 6" w:uiPriority="47"/><w:lsdException w:name="List Table 3 Accent 6" w:uiPriority="48"/><w:lsdException w:name="List Table 4 Accent 6" w:uiPriority="49"/><w:lsdException w:name="List Table 5 Dark Accent 6" w:uiPriority="50"/><w:lsdException w:name="List Table 6 Colorful Accent 6" w:uiPriority="51"/><w:lsdException w:name="List Table 7 Colorful Accent 6" w:uiPriority="52"/></w:latentStyles><w:style w:type="paragraph" w:default="1" w:styleId="Standaard"><w:name w:val="Normal"/><w:qFormat/><w:rsid w:val="007A05C3"/></w:style><w:style w:type="character" w:default="1" w:styleId="Standaardalinea-lettertype"><w:name w:val="Default Paragraph Font"/><w:uiPriority w:val="1"/><w:semiHidden/><w:unhideWhenUsed/></w:style><w:style w:type="table" w:default="1" w:styleId="Standaardtabel"><w:name w:val="Normal Table"/><w:uiPriority w:val="99"/><w:semiHidden/><w:unhideWhenUsed/><w:tblPr><w:tblInd w:w="0" w:type="dxa"/><w:tblCellMar><w:top w:w="0" w:type="dxa"/><w:left w:w="108" w:type="dxa"/><w:bottom w:w="0" w:type="dxa"/><w:right w:w="108" w:type="dxa"/></w:tblCellMar></w:tblPr></w:style><w:style w:type="numbering" w:default="1" w:styleId="Geenlijst"><w:name w:val="No List"/><w:uiPriority w:val="99"/><w:semiHidden/><w:unhideWhenUsed/></w:style><w:style w:type="table" w:styleId="Onopgemaaktetabel2"><w:name w:val="Plain Table 2"/><w:basedOn w:val="Standaardtabel"/><w:uiPriority w:val="99"/><w:rsid w:val="00E679AD"/><w:pPr><w:spacing w:after="0" w:line="240" w:lineRule="auto"/></w:pPr><w:tblPr><w:tblStyleRowBandSize w:val="1"/><w:tblStyleColBandSize w:val="1"/><w:tblBorders><w:top w:val="single" w:sz="4" w:space="0" w:color="7F7F7F" w:themeColor="text1" w:themeTint="80"/><w:bottom w:val="single" w:sz="4" w:space="0" w:color="7F7F7F" w:themeColor="text1" w:themeTint="80"/></w:tblBorders></w:tblPr><w:tblStylePr w:type="firstRow"><w:rPr><w:b/><w:bCs/></w:rPr><w:tblPr/><w:tcPr><w:tcBorders><w:bottom w:val="single" w:sz="4" w:space="0" w:color="7F7F7F" w:themeColor="text1" w:themeTint="80"/></w:tcBorders></w:tcPr></w:tblStylePr><w:tblStylePr w:type="lastRow"><w:rPr><w:b/><w:bCs/></w:rPr><w:tblPr/><w:tcPr><w:tcBorders><w:top w:val="single" w:sz="4" w:space="0" w:color="7F7F7F" w:themeColor="text1" w:themeTint="80"/></w:tcBorders></w:tcPr></w:tblStylePr><w:tblStylePr w:type="firstCol"><w:rPr><w:b/><w:bCs/></w:rPr></w:tblStylePr><w:tblStylePr w:type="lastCol"><w:rPr><w:b/><w:bCs/></w:rPr></w:tblStylePr><w:tblStylePr w:type="band1Vert"><w:tblPr/><w:tcPr><w:tcBorders><w:left w:val="single" w:sz="4" w:space="0" w:color="7F7F7F" w:themeColor="text1" w:themeTint="80"/><w:right w:val="single" w:sz="4" w:space="0" w:color="7F7F7F" w:themeColor="text1" w:themeTint="80"/></w:tcBorders></w:tcPr></w:tblStylePr><w:tblStylePr w:type="band2Vert"><w:tblPr/><w:tcPr><w:tcBorders><w:left w:val="single" w:sz="4" w:space="0" w:color="7F7F7F" w:themeColor="text1" w:themeTint="80"/><w:right w:val="single" w:sz="4" w:space="0" w:color="7F7F7F" w:themeColor="text1" w:themeTint="80"/></w:tcBorders></w:tcPr></w:tblStylePr><w:tblStylePr w:type="band1Horz"><w:tblPr/><w:tcPr><w:tcBorders><w:top w:val="single" w:sz="4" w:space="0" w:color="7F7F7F" w:themeColor="text1" w:themeTint="80"/><w:bottom w:val="single" w:sz="4" w:space="0" w:color="7F7F7F" w:themeColor="text1" w:themeTint="80"/></w:tcBorders></w:tcPr></w:tblStylePr></w:style><w:style w:type="paragraph" w:styleId="Ballontekst"><w:name w:val="Balloon Text"/><w:basedOn w:val="Standaard"/><w:link w:val="BallontekstChar"/><w:uiPriority w:val="99"/><w:semiHidden/><w:unhideWhenUsed/><w:rsid w:val="00793416"/><w:pPr><w:spacing w:after="0" w:line="240" w:lineRule="auto"/></w:pPr><w:rPr><w:rFonts w:ascii="Segoe UI" w:hAnsi="Segoe UI" w:cs="Segoe UI"/><w:sz w:val="18"/><w:szCs w:val="18"/></w:rPr></w:style><w:style w:type="character" w:customStyle="1" w:styleId="BallontekstChar"><w:name w:val="Ballontekst Char"/><w:basedOn w:val="Standaardalinea-lettertype"/><w:link w:val="Ballontekst"/><w:uiPriority w:val="99"/><w:semiHidden/><w:rsid w:val="00793416"/><w:rPr><w:rFonts w:ascii="Segoe UI" w:hAnsi="Segoe UI" w:cs="Segoe UI"/><w:sz w:val="18"/><w:szCs w:val="18"/></w:rPr></w:style></w:styles></pkg:xmlData></pkg:part><pkg:part pkg:name="/word/people.xml" pkg:contentType="application/vnd.openxmlformats-officedocument.wordprocessingml.people+xml"><pkg:xmlData><w15:people mc:Ignorable="w14 w15 wp14" xmlns:wpc="http://schemas.microsoft.com/office/word/2010/wordprocessingCanvas" xmlns:mc="http://schemas.openxmlformats.org/markup-compatibility/2006" xmlns:o="urn:schemas-microsoft-com:office:office" xmlns:r="http://schemas.openxmlformats.org/officeDocument/2006/relationships" xmlns:m="http://schemas.openxmlformats.org/officeDocument/2006/math" xmlns:v="urn:schemas-microsoft-com:vml" xmlns:wp14="http://schemas.microsoft.com/office/word/2010/wordprocessingDrawing" xmlns:wp="http://schemas.openxmlformats.org/drawingml/2006/wordprocessingDrawing" xmlns:w10="urn:schemas-microsoft-com:office:word" xmlns:w="http://schemas.openxmlformats.org/wordprocessingml/2006/main" xmlns:w14="http://schemas.microsoft.com/office/word/2010/wordml" xmlns:w15="http://schemas.microsoft.com/office/word/2012/wordml" xmlns:wpg="http://schemas.microsoft.com/office/word/2010/wordprocessingGroup" xmlns:wpi="http://schemas.microsoft.com/office/word/2010/wordprocessingInk" xmlns:wne="http://schemas.microsoft.com/office/word/2006/wordml" xmlns:wps="http://schemas.microsoft.com/office/word/2010/wordprocessingShape"><w15:person w15:author="Roy Meys"><w15:presenceInfo w15:providerId="AD" w15:userId="S-1-5-21-4249374837-4201370564-833968683-6208"/></w15:person></w15:people></pkg:xmlData></pkg:part><pkg:part pkg:name="/docProps/app.xml" pkg:contentType="application/vnd.openxmlformats-officedocument.extended-properties+xml" pkg:padding="256"><pkg:xmlData><Properties xmlns="http://schemas.openxmlformats.org/officeDocument/2006/extended-properties" xmlns:vt="http://schemas.openxmlformats.org/officeDocument/2006/docPropsVTypes"><Template>8F9D1109</Template><TotalTime>4</TotalTime><Pages>1</Pages><Words>262</Words><Characters>1441</Characters><Application>Microsoft Office Word</Application><DocSecurity>0</DocSecurity><Lines>12</Lines><Paragraphs>3</Paragraphs><ScaleCrop>false</ScaleCrop><HeadingPairs><vt:vector size="2" baseType="variant"><vt:variant><vt:lpstr>Titel</vt:lpstr></vt:variant><vt:variant><vt:i4>1</vt:i4></vt:variant></vt:vector></HeadingPairs><TitlesOfParts><vt:vector size="1" baseType="lpstr"><vt:lpstr/></vt:vector></TitlesOfParts><Company>Ciro Horn</Company><LinksUpToDate>false</LinksUpToDate><CharactersWithSpaces>1700</CharactersWithSpaces><SharedDoc>false</SharedDoc><HyperlinksChanged>false</HyperlinksChanged><AppVersion>15.0000</AppVersion></Properties></pkg:xmlData></pkg:part></pkg:package>
